# Supplementary material for: Combined analysis and miRNA expression profiles of the flowering related genes in common wild rice (oryza rufipogon Griff.)
Source: Genes Genomics. 2018 Apr 21;40(8):835–45. doi: 10.1007/s13258-018-0688-y (PMC6060991; doi:10.1007/s13258-018-0688-y)
Supplement: Supplementary file 1 — Supplementary material 1. Table S1 Primers used in this study. (XLSX 14 KB) [file 13258_2018_688_MOESM1_ESM.xlsx]

## Sheet: Sheet1
Combined analysis of transcriptome and miRNAs expression profiles of the early flowering related genes in common wild rice (Oryza rufipogon Griff.)
Jingwen Zhang1†, Yan Long1†, Jiao Wang1†, Mande Xue1, Zhiqiang Zhao2, Ke Huang2, Qianhua Yuan2*, Xinwu Pei1*
Correspondence:Xinwu Pei, peixinwu@caas.cn; Qianhua Yuan, qhyuan@163.com
Supplementary Table S1. The primers used in this study
The primers used for integrative analysis
osa-miR156l-5p FP	ACACTCCAGCTGGGCGACAGAAGA
osa-miR156l-5p RT	CTCAACTGGTGTCGTGGAGTCCGGCAATTCAGTTGAGTATGCTCA
osa-miR160f-5p FP	ACACTCCAGCTGGGTGCCTGGCTC
osa-miR160f-5p RT	CTCAACTGGTGTCGTGGAGTCCGGCAATTCAGTTGAGTGGCATTC
osa-miR172a FP	ACACTCCAGCTGGGAGAATCTTGA
osa-miR172a RT	CTCAACTGGTGTCGTGGAGTCCGGCAATTCAGTTGAGATGCAGCA
osa-miR390 FP	ACACTCCAGCTGGGAAGCTCAGGA
osa-miR390 RT	CTCAACTGGTGTCGTGGAGTCCGGCAATTCAGTTGAGGGCGCTAT
osa-miR408 FP	ACACTCCAGCTGGGCAGGGATGAG
osa-miR408 RT	CTCAACTGGTGTCGTGGAGTCCGGCAATTCAGTTGAGCCATGCTC
oru-miR4 FP	ACACTCCAGCTGGGAGGCUGUGGA
oru-miR4 RT	CTCAACTGGTGTCGTGGAGTCCGGCAATTCAGTTGAGUCAGCCAU
oru-miR135 FP	ACACTCCAGCTGGGUAAAGGAAGA
oru-miR135 RT	CTCAACTGGTGTCGTGGAGTCCGGCAATTCAGTTGAGACUCUCUC
oru-miR177 FP	ACACTCCAGCTGGGUGAAGAACUG
oru-miR177 RT	CTCAACTGGTGTCGTGGAGTCCGGCAATTCAGTTGAG
URP	AACTGGTGTCGTGGAG
U6-FP	TACAGATAAGATTAGCATGGCCCC
U6-RP	GGACCATTTCTCGATTTGTACGTG
LOC_Os02g34860.1 FP	GTGTTCAACCCGCAGCCCAT
LOC_Os02g34860.1 RP	CGACCCCAGCCCCAACCGTA
LOC_Os01g06550.1 FP	CCAAATCCCAGACTCCCACC
LOC_Os01g06550.1 RP	TCCCCGAGCAAGAATAACGC
LOC_Os04g43910.1 FP	GATGGCGTTCGAGACAGAGGA
LOC_Os04g43910.1 RP	GAAGGATGGCAGGTGGAGGTT
LOC_Os06g49840.1 FP	AGCCCTTCCACCGACATCAA
LOC_Os06g49840.1 RP	GAACTCCAGCCCGTCCAGAT
LOC_Os03g60430.2 FP	TGATTTGGATTTGCGGATTTC
LOC_Os03g60430.2 RP	CAGTGGTGTGCTTTGGTGATG
LOC_Os04g55560.4 FP	AGCAGGGGTGGGGCAAC
LOC_Os04g55560.4 RP	CCGGGTCAGGGAATGGA
LOC_Os02g10100.1 FP	ACTGGGAGCATACCGAAAGAACT
LOC_Os02g10100.1 RP	TCAAACAAGACAACGGCAACTAA
LOC_Os06g03970.1 FP	GAAATTCCCAATGGAAAGCA
LOC_Os06g03970.1 RP	AGCCAACAGCAGAACGCAGA
LOC_Os01g33110.1 FP	GCAACAACAGCTTGAATGGGAGT
LOC_Os01g33110.1 RP	TGGAGCGGTCTAGGAATAGGACC
LOC_Os08g37670.1 FP	ACGGTGACGGAGGTGAACAAG
LOC_Os08g37670.1 RP	TGGAGGGGGAAGAAGGGGT
LOC_Os01g54430.1 FP	GCAGGTGACGGAGGGGGATT
LOC_Os01g54430.1 RP	CCGCTGATGAAGAAGAAAGG
LOC_Os09g39410.1 FP	CGACGTGGCTCTGGATGTGA
LOC_Os09g39410.1 RP	CCTGTGGACGCTGGTGATGAT
LOC_Os05g27930.1 FP	TTATGACGAGGCAGCCAGAGC
LOC_Os05g27930.1 RP	AAGCCACCACCAGGTAAAGCA
LOC_Os01g67240.1 FP	TGAGACCCTTGAGACTGCTTGT
LOC_Os01g67240.1 RP	GCCTGAGTTCGTGGAGTTGATT
LOC_Os08g23180.1 FP	GTGGTGGTGGCGGTGGTG
LOC_Os08g23180.1 RP	GGAGCGTGGGGAGGGTGT
LOC_Os11g45740.1 FP	CTGAAGAGGACTGGGAAGAGC
LOC_Os11g45740.1 RP	AAGGCGAGGCATCCATAGGTA
LOC_Os09g39462.1 FP	CTGGTTCTCGTATCATCCTTCG
LOC_Os09g39462.1 RP	CGTGCCTTATTGTATTCCTCCTT
