# Supplementary material for: Combined analysis and miRNA expression profiles of the flowering related genes in common wild rice (oryza rufipogon Griff.)
Source: Genes Genomics. 2018 Apr 21;40(8):835–45. doi: 10.1007/s13258-018-0688-y (PMC6060991; doi:10.1007/s13258-018-0688-y)
Supplement: Supplementary file 2 — Supplementary material 2. Table S2 Differentially expressed genes identified in the three cDNA libraries. (XLSX 642 KB) [file 13258_2018_688_MOESM2_ESM.xlsx]

## Sheet: Sheet1
Combined analysis of transcriptome and miRNAs expression profiles of the early flowering related genes in common wild rice (Oryza rufipogon Griff.)
Jingwen Zhang1†, Yan Long1†, Jiao Wang1†, Mande Xue1, Zhiqiang Zhao2, Ke Huang2, Qianhua Yuan2*, Xinwu Pei1*
Correspondence:Xinwu Pei, peixinwu@caas.cn; Qianhua Yuan, qhyuan@163.com
Supplementary Table S2 Differentially expressed genes identified in the three cDNA libriaries
CWRT-V2/CWRT-F2					CWRT-F2/CWRT-V1					CWRT-V2/CWRT-V1
GeneID	CWRT-V2-RPKM	CWRT-F2-RPKM	log2 Ratio(CWRT-F2/CWRT-V2)		GeneID	CWRT-V1-RPKM	CWRT-F2-RPKM	log2 Ratio(CWRT-F2/CWRT-V1)		GeneID	CWRT-V1-RPKM	CWRT-V2-RPKM	log2 Ratio(CWRT-V2/CWRT-V1)
LOC_Os07g10580.1	0.001	606.2	19.2094		LOC_Os08g01370.1	0.001	937.619	19.8386		LOC_Os02g53240.1	0.001	578.435	19.1418
LOC_Os07g10570.1	0.001	591.837	19.1748		LOC_Os07g10580.1	0.001	606.2	19.2094		LOC_Os02g47390.1	0.001	244.708	17.9007
LOC_Os12g17010.1	0.001	470.626	18.8442		LOC_Os05g46530.1	0.001	565.779	19.1099		LOC_Os04g59200.1	0.001	232.567	17.8273
LOC_Os06g31070.1	0.001	309.767	18.2408		LOC_Os12g17010.1	0.001	470.626	18.8442		LOC_Os12g43410.1	0.001	173.495	17.4045
LOC_Os12g16890.1	0.001	273.119	18.0592		LOC_Os05g15880.1	0.001	334.714	18.3526		LOC_Os08g28000.1	0.001	89.5476	16.4504
LOC_Os06g17450.1	0.001	266.807	18.0254		LOC_Os12g43410.1	0.001	312.933	18.2555		LOC_Os03g29184.1	0.001	62.779	15.938
LOC_Os05g41970.1	0.001	264.935	18.0153		LOC_Os06g31070.1	0.001	309.767	18.2408		LOC_Os01g47930.1	0.001	56.5859	15.7882
LOC_Os06g03390.1	0.001	213.485	17.7038		LOC_Os12g16890.1	0.001	273.119	18.0592		LOC_Os05g16920.1	0.001	55.8833	15.7701
LOC_Os03g57960.1	0.001	189.689	17.5333		LOC_Os05g41970.1	0.001	264.935	18.0153		LOC_Os10g27370.1	0.001	48.0322	15.5517
LOC_Os07g11410.1	0.001	188.234	17.5222		LOC_Os02g37480.1	0.001	224.036	17.7734		LOC_Os09g32870.1	0.001	44.551	15.4432
LOC_Os12g17030.1	0.001	187.431	17.516		LOC_Os02g53240.1	0.001	224.007	17.7732		LOC_Os04g01874.1	0.001	44.3357	15.4362
LOC_Os02g05670.1	0.001	161.949	17.3052		LOC_Os03g57960.1	0.001	189.689	17.5333		LOC_Os10g11590.1	0.001	43.8087	15.4189
LOC_Os02g02450.1	0.001	156.956	17.26		LOC_Os07g11410.1	0.001	188.234	17.5222		LOC_Os02g22820.1	0.001	43.5589	15.4107
LOC_Os07g11510.1	0.001	156.741	17.258		LOC_Os12g17030.1	0.001	187.431	17.516		LOC_Os08g24000.1	0.001	40.9993	15.3233
LOC_Os05g51090.1	0.001	143.274	17.1284		LOC_Os02g05670.1	0.001	161.949	17.3052		LOC_Os02g37200.1	0.001	35.2555	15.1056
LOC_Os03g27110.1	0.001	140.491	17.1001		LOC_Os07g11510.1	0.001	156.741	17.258		LOC_Os10g14011.1	0.001	34.5982	15.0784
LOC_Os06g21410.1	0.001	138.202	17.0764		LOC_Os06g21410.1	0.001	138.202	17.0764		LOC_Os11g43520.1	0.001	32.8765	15.0048
LOC_Os07g11330.1	0.001	136.394	17.0574		LOC_Os11g37270.1	0.001	121.272	16.8879		LOC_Os09g34340.1	0.001	31.9719	14.9645
LOC_Os01g06310.1	0.001	136.213	17.0555		LOC_Os07g11630.1	0.001	120.727	16.8814		LOC_Os01g28300.1	0.001	30.6253	14.9024
LOC_Os01g45914.1	0.001	122.501	16.9024		LOC_Os05g30940.1	0.001	114.84	16.8093		LOC_Os02g48160.1	0.001	27.3716	14.7404
LOC_Os11g37270.1	0.001	121.272	16.8879		LOC_Os08g08960.1	0.001	113.379	16.7908		LOC_Os12g24020.3	0.001	25.7136	14.6502
LOC_Os07g11630.1	0.001	120.727	16.8814		LOC_Os07g11360.1	0.001	101.354	16.629		LOC_Os03g31370.1	0.001	25.4528	14.6355
LOC_Os02g07900.1	0.001	118.21	16.851		LOC_Os09g12150.1	0.001	92.6009	16.4987		LOC_Os01g21130.1	0.001	22.9922	14.4889
LOC_Os05g30940.1	0.001	114.84	16.8093		LOC_Os01g23880.1	0.001	85.2889	16.3801		LOC_Os12g35480.1	0.001	22.9362	14.4853
LOC_Os08g08960.1	0.001	113.379	16.7908		LOC_Os07g11380.1	0.001	80.5944	16.2984		LOC_Os11g35310.1	0.001	22.8852	14.4821
LOC_Os04g49210.1	0.001	101.404	16.6298		LOC_Os02g49340.1	0.001	76.9931	16.2324		LOC_Os03g16950.1	0.001	22.5398	14.4602
LOC_Os07g11360.1	0.001	101.354	16.629		LOC_Os05g04870.1	0.001	75.0045	16.1947		ChrUn.fgenesh.mRNA.18	0.001	22.1094	14.4324
LOC_Os12g32290.1	0.001	96.9114	16.5644		LOC_Os07g11920.1	0.001	73.8024	16.1714		LOC_Os12g35395.1	0.001	20.5966	14.3301
LOC_Os01g59360.1	0.001	93.3744	16.5107		LOC_Os03g14630.1	0.001	72.585	16.1474		LOC_Os04g56910.1	0.001	20.3211	14.3107
LOC_Os09g12150.1	0.001	92.6009	16.4987		LOC_Os01g28450.1	0.001	70.974	16.115		LOC_Os02g04900.1	0.001	19.9036	14.2807
LOC_Os04g57350.1	0.001	88.8536	16.4391		LOC_Os03g59010.1	0.001	70.7766	16.111		LOC_Os06g37490.1	0.001	19.885	14.2794
LOC_Os01g23880.1	0.001	85.2889	16.3801		LOC_Os10g32720.1	0.001	69.8233	16.0914		LOC_Os01g51680.1	0.001	19.6866	14.2649
LOC_Os07g11380.1	0.001	80.5944	16.2984		LOC_Os04g38560.1	0.001	65.4656	15.9984		LOC_Os07g16930.1	0.001	19.3252	14.2382
LOC_Os02g49340.1	0.001	76.9931	16.2324		LOC_Os02g58800.1	0.001	64.1804	15.9698		LOC_Os12g12390.1	0.001	18.8421	14.2017
LOC_Os05g04870.1	0.001	75.0045	16.1947		LOC_Os05g26720.1	0.001	62.7509	15.9373		LOC_Os05g18780.1	0.001	18.2526	14.1558
LOC_Os07g11920.1	0.001	73.8024	16.1714		LOC_Os05g05070.1	0.001	60.9714	15.8958		LOC_Os04g40180.1	0.001	18.1174	14.1451
LOC_Os03g14630.1	0.001	72.585	16.1474		LOC_Os02g22820.1	0.001	58.3769	15.8331		LOC_Os12g42630.1	0.001	18.0572	14.1403
LOC_Os10g27480.1	0.001	71.3495	16.1226		LOC_Os03g48750.1	0.001	52.7695	15.6874		LOC_Os01g16170.4	0.001	17.8863	14.1266
LOC_Os03g59010.1	0.001	70.7766	16.111		LOC_Os06g36240.1	0.001	52.2165	15.6722		LOC_Os08g08580.1	0.001	17.788	14.1186
LOC_Os10g32720.1	0.001	69.8233	16.0914		LOC_Os01g06630.1	0.001	51.9281	15.6642		LOC_Os04g51480.1	0.001	17.6995	14.1114
LOC_Os04g09390.1	0.001	66.4018	16.0189		LOC_Os05g33580.1	0.001	51.8257	15.6614		LOC_Os05g29760.5	0.001	17.5371	14.0981
LOC_Os04g38560.1	0.001	65.4656	15.9984		LOC_Os01g57940.1	0.001	50.4859	15.6236		LOC_Os10g36270.1	0.001	16.7091	14.0283
LOC_Os12g35710.1	0.001	64.3191	15.973		LOC_Os05g20570.1	0.001	49.9954	15.6095		LOC_Os04g11390.1	0.001	16.5587	14.0153
LOC_Os02g58800.1	0.001	64.1804	15.9698		LOC_Os06g48980.1	0.001	47.5963	15.5386		LOC_Os12g17230.1	0.001	15.7246	13.9407
LOC_Os05g26720.1	0.001	62.7509	15.9373		LOC_Os08g28000.1	0.001	47.4777	15.535		LOC_Os12g43390.1	0.001	15.5292	13.9227
LOC_Os06g05260.1	0.001	61.5592	15.9097		LOC_Os04g57270.1	0.001	47.1277	15.5243		LOC_Os06g30620.1	0.001	15.4069	13.9113
LOC_Os08g36920.1	0.001	60.591	15.8868		LOC_Os10g35050.1	0.001	46.8445	15.5156		LOC_Os06g13310.1	0.001	15.0439	13.8769
LOC_Os05g33900.1	0.001	60.4069	15.8824		LOC_Os08g03410.1	0.001	45.6226	15.4775		LOC_Os04g25990.1	0.001	15.0272	13.8753
LOC_Os01g68290.1	0.001	60.092	15.8749		LOC_Os06g21910.1	0.001	45.2048	15.4642		LOC_Os02g09310.1	0.001	13.8434	13.7569
LOC_Os12g42650.1	0.001	55.4591	15.7591		LOC_Os04g56030.1	0.001	44.9664	15.4566		LOC_Os05g31140.2	0.001	13.6504	13.7367
LOC_Os03g48750.1	0.001	52.7695	15.6874		LOC_Os06g05209.1	0.001	44.9128	15.4548		LOC_Os02g37254.1	0.001	13.4614	13.7165
LOC_Os06g36240.1	0.001	52.2165	15.6722		LOC_Os07g11650.1	0.001	43.7153	15.4159		LOC_Os09g14300.1	0.001	13.4019	13.7102
LOC_Os01g06630.1	0.001	51.9281	15.6642		LOC_Os07g29760.1	0.001	42.8065	15.3855		LOC_Os05g29750.1	0.001	13.1497	13.6827
LOC_Os01g57940.1	0.001	50.4859	15.6236		LOC_Os12g35395.1	0.001	41.4704	15.3398		LOC_Os01g58450.1	0.001	12.8575	13.6503
LOC_Os05g20570.1	0.001	49.9954	15.6095		LOC_Os04g41250.1	0.001	41.0763	15.326		LOC_Os01g33762.1	0.001	12.7888	13.6426
LOC_Os03g03810.1	0.001	48.9667	15.5795		LOC_Os12g12860.1	0.001	39.5674	15.272		LOC_Os07g45520.1	0.001	12.753	13.6386
LOC_Os04g57270.1	0.001	47.1277	15.5243		LOC_Os04g56430.1	0.001	38.4274	15.2298		LOC_Os11g04960.1	0.001	12.7463	13.6378
LOC_Os04g10500.1	0.001	46.8331	15.5152		LOC_Os01g42860.1	0.001	37.6367	15.1999		LOC_Os03g14400.1	0.001	12.227	13.5778
LOC_Os08g03410.1	0.001	45.6226	15.4775		LOC_Os04g42210.1	0.001	37.1096	15.1795		LOC_Os03g59774.1	0.001	12.1403	13.5675
LOC_Os06g05209.1	0.001	44.9128	15.4548		LOC_Os02g15090.1	0.001	34.8359	15.0883		LOC_Os01g68740.1	0.001	12.0969	13.5624
LOC_Os05g35690.1	0.001	43.8741	15.4211		LOC_Os04g46200.1	0.001	34.7305	15.0839		LOC_Os01g16170.5	0.001	11.9575	13.5456
LOC_Os07g11650.1	0.001	43.7153	15.4159		LOC_Os08g44790.1	0.001	34.3383	15.0675		LOC_Os02g11790.1	0.001	11.5325	13.4934
LOC_Os06g03610.1	0.001	42.908	15.389		LOC_Os02g17240.1	0.001	33.6719	15.0393		LOC_Os10g07602.1	0.001	11.3572	13.4713
LOC_Os11g26780.1	0.001	42.4149	15.3723		LOC_Os11g47500.1	0.001	32.9845	15.0095		LOC_Os03g18130.1	0.001	11.3046	13.4646
LOC_Os12g07700.1	0.001	40.8601	15.3184		LOC_Os10g11590.1	0.001	32.9695	15.0088		LOC_Os06g11230.1	0.001	11.0923	13.4373
LOC_Os12g12860.1	0.001	39.5674	15.272		LOC_Os11g43640.1	0.001	32.8357	15.003		LOC_Os08g27660.1	0.001	10.8705	13.4081
LOC_Os11g10590.1	0.001	37.679	15.2015		LOC_Os07g44430.1	0.001	32.5498	14.9904		LOC_Os10g35210.1	0.001	10.8311	13.4029
LOC_Os08g34910.1	0.001	37.3775	15.1899		LOC_Os04g51480.1	0.001	32.2644	14.9777		LOC_Os04g40190.1	0.001	10.6341	13.3764
LOC_Os04g42210.1	0.001	37.1096	15.1795		LOC_Os04g43170.1	0.001	31.3243	14.935		LOC_Os08g32160.1	0.001	10.1458	13.3086
LOC_Os02g45420.1	0.001	35.6257	15.1206		LOC_Os11g42880.1	0.001	31.2457	14.9314		LOC_Os01g20894.1	0.001	9.99035	13.2863
LOC_Os02g15090.1	0.001	34.8359	15.0883		LOC_Os07g03770.1	0.001	29.7741	14.8618		LOC_Os03g61910.1	0.001	9.65197	13.2366
LOC_Os04g46200.1	0.001	34.7305	15.0839		LOC_Os09g12630.1	0.001	29.5943	14.853		LOC_Os12g02210.1	0.001	9.53548	13.2191
LOC_Os08g44790.1	0.001	34.3383	15.0675		LOC_Os05g28210.1	0.001	29.5143	14.8491		LOC_Os11g37790.1	0.001	9.18999	13.1658
LOC_Os11g43640.1	0.001	32.8357	15.003		LOC_Os07g13440.1	0.001	28.4533	14.7963		LOC_Os08g32540.1	0.001	9.1863	13.1653
LOC_Os07g44430.1	0.001	32.5498	14.9904		LOC_Os09g32870.1	0.001	28.3201	14.7895		LOC_Os06g06520.1	0.001	9.00987	13.1373
LOC_Os05g38960.1	0.001	31.3945	14.9382		LOC_Os08g38280.1	0.001	28.2598	14.7865		LOC_Os04g01860.1	0.001	8.9756	13.1318
LOC_Os04g43170.1	0.001	31.3243	14.935		LOC_Os01g21130.1	0.001	27.6345	14.7542		LOC_Os11g45600.1	0.001	8.85514	13.1123
LOC_Os11g42880.1	0.001	31.2457	14.9314		LOC_Os11g43520.1	0.001	27.2636	14.7347		LOC_Os08g40520.1	0.001	8.84199	13.1102
LOC_Os09g12630.1	0.001	29.5943	14.853		LOC_Os04g57280.1	0.001	26.8134	14.7107		LOC_Os01g73630.1	0.001	8.70361	13.0874
LOC_Os05g28210.1	0.001	29.5143	14.8491		LOC_Os02g45770.1	0.001	26.7292	14.7061		LOC_Os03g22720.1	0.001	8.61751	13.0731
LOC_Os10g17660.1	0.001	28.9683	14.8222		LOC_Os06g07220.1	0.001	26.5584	14.6969		LOC_Os02g40130.1	0.001	8.30107	13.0191
LOC_Os10g35460.1	0.001	28.8455	14.8161		LOC_Os05g38770.1	0.001	26.4495	14.691		LOC_Os05g15220.1	0.001	8.27	13.0137
LOC_Os09g02814.1	0.001	28.7758	14.8126		LOC_Os01g47930.1	0.001	26.4488	14.6909		LOC_Os08g09610.1	0.001	8.20755	13.0027
LOC_Os07g13440.1	0.001	28.4533	14.7963		LOC_Os10g32590.1	0.001	26.0754	14.6704		LOC_Os09g25470.1	0.001	8.16855	12.9959
LOC_Os08g38280.1	0.001	28.2598	14.7865		LOC_Os03g20680.1	0.001	25.9991	14.6662		LOC_Os09g14950.1	0.001	8.1022	12.9841
LOC_Os10g42040.1	0.001	27.4092	14.7424		LOC_Os06g13310.1	0.001	25.8584	14.6583		LOC_Os03g16630.1	0.001	7.98395	12.9629
LOC_Os06g47110.1	0.001	27.3078	14.737		LOC_Os03g21880.1	0.001	24.3886	14.5739		LOC_Os06g50930.1	0.001	7.8551	12.9394
LOC_Os09g31380.1	0.001	26.9965	14.7205		LOC_Os10g14011.1	0.001	24.3373	14.5709		LOC_Os11g05614.1	0.001	7.71479	12.9134
LOC_Os02g45770.1	0.001	26.7292	14.7061		LOC_Os07g15530.1	0.001	24.0677	14.5548		LOC_Os04g35860.1	0.001	7.69709	12.9101
LOC_Os06g07220.1	0.001	26.5584	14.6969		LOC_Os03g19610.1	0.001	23.8103	14.5393		LOC_Os08g05610.1	0.001	7.66506	12.9041
LOC_Os05g38770.1	0.001	26.4495	14.691		LOC_Os06g46560.1	0.001	23.8022	14.5388		LOC_Os12g03640.1	0.001	7.6636	12.9038
LOC_Os10g32590.1	0.001	26.0754	14.6704		LOC_Os04g26550.1	0.001	23.7401	14.535		LOC_Os10g28850.1	0.001	7.64755	12.9008
LOC_Os03g20680.1	0.001	25.9991	14.6662		LOC_Os04g11130.1	0.001	23.6647	14.5304		LOC_Os02g14290.1	0.001	7.61169	12.894
LOC_Os02g46180.1	0.001	25.5256	14.6397		LOC_Os06g39060.1	0.001	23.5688	14.5246		LOC_Os10g30670.1	0.001	7.52833	12.8781
LOC_Os04g23550.1	0.001	24.787	14.5973		LOC_Os03g14400.1	0.001	23.5424	14.523		ChrUn.fgenesh.mRNA.20	0.001	7.41578	12.8564
LOC_Os03g21880.1	0.001	24.3886	14.5739		LOC_Os11g45720.1	0.001	23.3867	14.5134		LOC_Os02g09320.1	0.001	7.24697	12.8232
LOC_Os07g15530.1	0.001	24.0677	14.5548		LOC_Os01g11940.1	0.001	23.356	14.5115		LOC_Os12g31860.6	0.001	7.13504	12.8007
LOC_Os11g24840.1	0.001	23.9691	14.5489		LOC_Os02g04900.1	0.001	22.9001	14.4831		LOC_Os04g02970.1	0.001	6.94636	12.762
LOC_Os04g26550.1	0.001	23.7401	14.535		LOC_Os02g03520.1	0.001	22.8086	14.4773		LOC_Os12g39360.1	0.001	6.87443	12.747
LOC_Os04g11130.1	0.001	23.6647	14.5304		LOC_Os04g33150.1	0.001	22.4779	14.4562		LOC_Os03g48904.1	0.001	6.80348	12.7321
LOC_Os06g39060.1	0.001	23.5688	14.5246		LOC_Os06g44470.1	0.001	22.2623	14.4423		LOC_Os11g44700.1	0.001	6.75883	12.7226
LOC_Os01g28500.1	0.001	23.4812	14.5192		LOC_Os01g28300.1	0.001	22.0358	14.4276		LOC_Os04g32740.1	0.001	6.64277	12.6976
LOC_Os11g45720.1	0.001	23.3867	14.5134		LOC_Os02g48160.1	0.001	21.9322	14.4208		LOC_Os06g14240.1	0.001	6.63001	12.6948
LOC_Os02g03520.1	0.001	22.8086	14.4773		LOC_Os08g38250.1	0.001	21.8481	14.4152		LOC_Os01g38910.1	0.001	6.62159	12.693
LOC_Os04g33150.1	0.001	22.4779	14.4562		LOC_Os07g24000.1	0.001	21.7406	14.4081		LOC_Os02g14970.1	0.001	6.57283	12.6823
LOC_Os02g50700.1	0.001	22.3999	14.4512		LOC_Os03g17790.1	0.001	21.7335	14.4076		LOC_Os05g23340.1	0.001	6.50781	12.668
LOC_Os06g44470.1	0.001	22.2623	14.4423		LOC_Os01g20970.1	0.001	21.665	14.4031		LOC_Os05g11630.1	0.001	6.43531	12.6518
LOC_Os08g38250.1	0.001	21.8481	14.4152		LOC_Os01g10470.1	0.001	21.5314	14.3942		LOC_Os11g47460.4	0.001	6.27141	12.6146
LOC_Os12g43700.1	0.001	21.7506	14.4088		ChrUn.fgenesh.mRNA.18	0.001	21.5295	14.394		LOC_Os11g46810.1	0.001	6.26178	12.6124
LOC_Os01g10470.1	0.001	21.5314	14.3942		LOC_Os12g43390.1	0.001	21.4852	14.3911		LOC_Os07g08669.1	0.001	6.25804	12.6115
LOC_Os02g15250.1	0.001	21.3327	14.3808		LOC_Os11g35310.1	0.001	21.3935	14.3849		LOC_Os05g13360.1	0.001	6.23588	12.6064
LOC_Os01g60600.1	0.001	20.9336	14.3535		LOC_Os03g12520.1	0.001	21.3821	14.3841		LOC_Os08g26710.1	0.001	6.20821	12.6
LOC_Os03g10110.1	0.001	20.644	14.3334		LOC_Os02g15250.1	0.001	21.3327	14.3808		LOC_Os08g34500.1	0.001	6.15309	12.5871
LOC_Os02g55649.1	0.001	20.6101	14.3311		LOC_Os05g11330.1	0.001	20.7632	14.3417		LOC_Os03g21000.2	0.001	6.05232	12.5633
LOC_Os02g39380.1	0.001	20.5643	14.3279		LOC_Os03g10110.1	0.001	20.644	14.3334		LOC_Os10g10798.1	0.001	5.98724	12.5477
LOC_Os12g05440.1	0.001	20.5231	14.325		LOC_Os02g55649.1	0.001	20.6101	14.3311		LOC_Os03g05340.1	0.001	5.94168	12.5367
LOC_Os03g40440.1	0.001	20.4145	14.3173		LOC_Os03g40440.1	0.001	20.4145	14.3173		LOC_Os03g55590.4	0.001	5.87721	12.5209
LOC_Os06g02040.1	0.001	20.2638	14.3066		LOC_Os01g48110.1	0.001	20.3238	14.3109		LOC_Os12g22060.1	0.001	5.86373	12.5176
LOC_Os06g48200.1	0.001	20.261	14.3064		LOC_Os06g02040.1	0.001	20.2638	14.3066		LOC_Os12g24020.1	0.001	5.71016	12.4793
LOC_Os02g45450.1	0.001	19.8924	14.2799		LOC_Os07g16930.1	0.001	20.191	14.3014		LOC_Os08g35305.1	0.001	5.67444	12.4703
LOC_Os10g14870.1	0.001	19.8654	14.278		LOC_Os02g37200.1	0.001	20.1407	14.2978		LOC_Os03g07980.1	0.001	5.66775	12.4686
LOC_Os04g32680.1	0.001	19.4051	14.2441		LOC_Os05g18780.1	0.001	19.7171	14.2672		LOC_Os10g34409.1	0.001	5.55875	12.4405
LOC_Os03g02050.1	0.001	19.171	14.2266		LOC_Os12g42630.1	0.001	19.5811	14.2572		ChrUn.fgenesh.mRNA.83	0.001	5.5556	12.4397
LOC_Os05g51750.1	0.001	19.0347	14.2163		LOC_Os05g29760.5	0.001	19.4077	14.2443		LOC_Os01g16650.1	0.001	5.50867	12.4275
LOC_Os05g26690.1	0.001	18.8849	14.2049		LOC_Os04g32680.1	0.001	19.4051	14.2441		LOC_Os04g47970.1	0.001	5.45972	12.4146
LOC_Os04g45010.1	0.001	18.5149	14.1764		LOC_Os05g26690.1	0.001	18.8849	14.2049		LOC_Os08g31000.1	0.001	5.33267	12.3806
LOC_Os08g10760.1	0.001	18.4762	14.1734		LOC_Os04g45010.1	0.001	18.5149	14.1764		LOC_Os12g30490.1	0.001	5.22618	12.3515
LOC_Os10g39610.2	0.001	18.4762	14.1734		LOC_Os10g39610.2	0.001	18.4762	14.1734		LOC_Os11g09150.1	0.001	5.12891	12.3244
LOC_Os09g20024.1	0.001	18.4065	14.1679		LOC_Os04g55380.1	0.001	18.3779	14.1657		LOC_Os04g17479.1	0.001	5.07454	12.3091
LOC_Os04g55380.1	0.001	18.3779	14.1657		LOC_Os03g31430.1	0.001	18.2649	14.1568		LOC_Os04g28470.1	0.001	5.06093	12.3052
LOC_Os03g50160.1	0.001	18.0482	14.1396		LOC_Os10g34920.1	0.001	18.0022	14.1359		LOC_Os03g12700.1	0.001	5.04536	12.3007
LOC_Os01g55440.1	0.001	17.9738	14.1336		LOC_Os01g55440.1	0.001	17.9738	14.1336		LOC_Os08g37180.1	0.001	5.00789	12.29
LOC_Os05g26620.1	0.001	16.9634	14.0501		LOC_Os04g54600.1	0.001	17.8857	14.1265		LOC_Os08g41630.1	0.001	4.99408	12.286
LOC_Os07g20340.1	0.001	16.9365	14.0478		LOC_Os10g27370.1	0.001	17.7242	14.1134		LOC_Os11g34640.1	0.001	4.79037	12.2259
LOC_Os03g28090.1	0.001	16.6952	14.0271		LOC_Os05g15220.1	0.001	17.7168	14.1128		LOC_Os09g26540.2	0.001	4.70922	12.2013
LOC_Os05g29930.1	0.001	16.5577	14.0152		LOC_Os09g25470.1	0.001	17.0344	14.0562		LOC_Os03g10080.5	0.001	4.67608	12.1911
LOC_Os05g51900.1	0.001	16.4788	14.0083		LOC_Os05g26620.1	0.001	16.9634	14.0501		LOC_Os11g47500.1	0.001	4.63331	12.1778
LOC_Os01g19770.1	0.001	16.4569	14.0064		LOC_Os07g20340.1	0.001	16.9365	14.0478		LOC_Os08g34890.1	0.001	4.58669	12.1632
LOC_Os03g46100.1	0.001	16.4452	14.0054		LOC_Os03g28090.1	0.001	16.6952	14.0271		LOC_Os07g08360.1	0.001	4.53836	12.148
LOC_Os03g61530.1	0.001	16.3734	13.9991		LOC_Os03g54170.1	0.001	16.607	14.0195		LOC_Os02g13810.1	0.001	4.4878	12.1318
LOC_Os04g58480.1	0.001	16.0689	13.972		LOC_Os05g29930.1	0.001	16.5577	14.0152		LOC_Os10g27040.1	0.001	4.48266	12.1301
LOC_Os02g10530.1	0.001	15.8687	13.9539		LOC_Os05g51900.1	0.001	16.4788	14.0083		LOC_Os02g12010.1	0.001	4.47301	12.127
LOC_Os07g19000.1	0.001	15.7346	13.9416		LOC_Os03g46100.1	0.001	16.4452	14.0054		LOC_Os08g27170.1	0.001	4.38156	12.0972
LOC_Os02g30100.1	0.001	15.52	13.9218		LOC_Os03g61530.1	0.001	16.3734	13.9991		LOC_Os11g25700.1	0.001	4.37932	12.0965
LOC_Os02g14600.1	0.001	15.4889	13.9189		LOC_Os06g37490.1	0.001	16.1103	13.9757		LOC_Os05g23200.1	0.001	4.37317	12.0945
LOC_Os05g10800.1	0.001	15.06	13.8784		LOC_Os04g58480.1	0.001	16.0689	13.972		LOC_Os11g45620.1	0.001	4.25166	12.0538
LOC_Os02g52010.1	0.001	15.0176	13.8744		LOC_Os02g10530.1	0.001	15.8687	13.9539		LOC_Os01g65692.1	0.001	4.24372	12.0511
LOC_Os04g01150.1	0.001	14.8711	13.8602		LOC_Os02g14600.1	0.001	15.4889	13.9189		LOC_Os03g22720.2	0.001	4.21698	12.042
LOC_Os02g26290.1	0.001	14.8711	13.8602		LOC_Os10g07602.1	0.001	15.167	13.8886		LOC_Os11g07960.1	0.001	4.14182	12.016
LOC_Os04g25190.1	0.001	14.8285	13.8561		LOC_Os05g10800.1	0.001	15.06	13.8784		LOC_Os07g33370.1	0.001	4.10867	12.0045
LOC_Os07g07420.1	0.001	14.7989	13.8532		LOC_Os02g26290.1	0.001	14.8711	13.8602		LOC_Os04g25480.1	0.001	4.0583	11.9867
LOC_Os01g56240.1	0.001	14.7615	13.8496		LOC_Os04g25190.1	0.001	14.8285	13.8561		LOC_Os08g44360.1	0.001	4.02014	11.973
LOC_Os12g32610.1	0.001	14.5774	13.8314		LOC_Os10g28850.1	0.001	14.8088	13.8542		LOC_Os02g27810.1	0.001	3.99731	11.9648
LOC_Os01g60080.1	0.001	14.517	13.8255		LOC_Os07g07420.1	0.001	14.7989	13.8532		LOC_Os05g29740.1	0.001	3.96491	11.9531
LOC_Os12g35890.1	0.001	14.4825	13.822		LOC_Os01g60080.1	0.001	14.517	13.8255		LOC_Os08g19374.1	0.001	3.94492	11.9458
LOC_Os07g48050.1	0.001	14.0881	13.7822		LOC_Os06g43060.1	0.001	14.4932	13.8231		LOC_Os03g14205.1	0.001	3.8639	11.9158
LOC_Os03g49190.1	0.001	14.0559	13.7789		LOC_Os04g40180.1	0.001	14.396	13.8134		LOC_Os08g28700.1	0.001	3.86085	11.9147
LOC_Os06g46120.1	0.001	13.9363	13.7666		LOC_Os10g17680.1	0.001	14.2583	13.7995		LOC_Os04g31524.1	0.001	3.70584	11.8556
LOC_Os05g26750.1	0.001	13.9316	13.7661		LOC_Os07g48050.1	0.001	14.0881	13.7822		LOC_Os12g26290.5	0.001	3.6836	11.8469
LOC_Os04g52750.1	0.001	13.7154	13.7435		LOC_Os03g49190.1	0.001	14.0559	13.7789		LOC_Os03g10080.4	0.001	3.6801	11.8455
LOC_Os02g10300.1	0.001	13.6551	13.7371		LOC_Os06g46120.1	0.001	13.9363	13.7666		LOC_Os02g16995.1	0.001	3.6801	11.8455
LOC_Os03g57640.1	0.001	13.4694	13.7174		LOC_Os05g26750.1	0.001	13.9316	13.7661		LOC_Os03g43720.6	0.001	3.6345	11.8275
LOC_Os04g56040.1	0.001	13.3346	13.7029		LOC_Os03g22470.1	0.001	13.751	13.7472		LOC_Os08g19374.2	0.001	3.59197	11.8106
LOC_Os01g13440.1	0.001	13.319	13.7012		LOC_Os12g35330.1	0.001	13.6795	13.7397		LOC_Os07g12800.2	0.001	3.58859	11.8092
LOC_Os08g12160.1	0.001	13.1404	13.6817		LOC_Os10g39980.1	0.001	13.6546	13.7371		LOC_Os05g45090.1	0.001	3.51226	11.7782
LOC_Os11g26750.1	0.001	13.1293	13.6805		LOC_Os01g51270.1	0.001	13.4801	13.7185		LOC_Os06g07914.1	0.001	3.3066	11.6911
LOC_Os09g01134.1	0.001	13.052	13.672		LOC_Os11g05510.1	0.001	13.3709	13.7068		LOC_Os04g56250.1	0.001	3.298	11.6874
LOC_Os06g40020.1	0.001	13.0429	13.671		LOC_Os04g56040.1	0.001	13.3346	13.7029		LOC_Os10g02040.1	0.001	3.25896	11.6702
LOC_Os04g49150.1	0.001	13.0072	13.667		LOC_Os01g13440.1	0.001	13.319	13.7012		LOC_Os03g19920.1	0.001	3.21639	11.6512
LOC_Os12g27830.1	0.001	12.9543	13.6611		LOC_Os06g05730.1	0.001	13.1864	13.6868		LOC_Os01g73060.1	0.001	3.14035	11.6167
LOC_Os08g34390.1	0.001	12.9226	13.6576		LOC_Os08g12160.1	0.001	13.1404	13.6817		LOC_Os04g31140.1	0.001	3.11623	11.6056
LOC_Os01g54430.1	0.001	12.9151	13.6568		LOC_Os09g01134.1	0.001	13.052	13.672		LOC_Os07g14150.5	0.001	2.99187	11.5468
LOC_Os12g35690.1	0.001	12.8361	13.6479		LOC_Os04g49150.1	0.001	13.0072	13.667		LOC_Os11g47030.1	0.001	2.94592	11.5245
LOC_Os06g06750.1	0.001	12.5714	13.6179		LOC_Os03g16960.1	0.001	13.0034	13.6666		LOC_Os05g39580.1	0.001	2.87227	11.488
LOC_Os11g08918.1	0.001	12.5456	13.6149		LOC_Os08g34390.1	0.001	12.9226	13.6576		LOC_Os11g07020.7	0.001	2.86804	11.4859
LOC_Os01g36820.1	0.001	12.4366	13.6023		LOC_Os01g54430.1	0.001	12.9151	13.6568		LOC_Os03g40725.1	0.001	2.85842	11.481
LOC_Os07g03710.1	0.001	12.4032	13.5984		LOC_Os12g35690.1	0.001	12.8361	13.6479		LOC_Os04g52810.1	0.001	2.84677	11.4751
LOC_Os11g34390.1	0.001	12.378	13.5955		LOC_Os06g06750.1	0.001	12.5714	13.6179		LOC_Os02g48940.1	0.001	2.82175	11.4624
LOC_Os01g05540.1	0.001	12.3616	13.5936		LOC_Os11g08918.1	0.001	12.5456	13.6149		LOC_Os03g06700.1	0.001	2.76367	11.4324
LOC_Os03g08310.1	0.001	12.2879	13.585		LOC_Os05g31670.1	0.001	12.2571	13.5813		LOC_Os10g34880.1	0.001	2.75341	11.427
LOC_Os12g43450.1	0.001	12.2739	13.5833		LOC_Os11g42200.1	0.001	12.1452	13.5681		LOC_Os09g38150.1	0.001	2.64636	11.3698
LOC_Os05g31670.1	0.001	12.2571	13.5813		LOC_Os12g17230.1	0.001	12.1432	13.5679		LOC_Os02g46460.1	0.001	2.64003	11.3663
LOC_Os05g05930.1	0.001	12.1354	13.5669		LOC_Os05g05930.1	0.001	12.1354	13.5669		LOC_Os01g74480.1	0.001	2.60891	11.3492
LOC_Os11g36230.1	0.001	12.0422	13.5558		LOC_Os08g39460.1	0.001	12.1088	13.5638		LOC_Os06g41030.1	0.001	2.48365	11.2782
LOC_Os09g06634.1	0.001	11.8757	13.5357		LOC_Os03g50490.1	0.001	12.0947	13.5621		LOC_Os05g48340.3	0.001	2.45917	11.264
LOC_Os02g45780.1	0.001	11.7253	13.5173		LOC_Os11g36230.1	0.001	12.0422	13.5558		LOC_Os05g35440.2	0.001	2.44031	11.2528
LOC_Os01g71040.1	0.001	11.6197	13.5043		LOC_Os07g14340.1	0.001	11.9976	13.5505		LOC_Os11g34624.1	0.001	2.3671	11.2089
LOC_Os04g27670.1	0.001	11.5014	13.4895		LOC_Os01g71040.1	0.001	11.6197	13.5043		LOC_Os03g43750.1	0.001	2.31862	11.179
LOC_Os05g20660.1	0.001	11.4926	13.4884		LOC_Os02g03510.1	0.001	11.6136	13.5035		LOC_Os06g04680.1	0.001	2.31013	11.1738
LOC_Os09g30030.1	0.001	11.3753	13.4736		LOC_Os04g27670.1	0.001	11.5014	13.4895		LOC_Os05g51930.1	0.001	2.30306	11.1693
LOC_Os11g24850.1	0.001	11.3395	13.4691		LOC_Os09g30030.1	0.001	11.3753	13.4736		LOC_Os06g49450.3	0.001	2.25736	11.1404
LOC_Os11g31540.1	0.001	11.2797	13.4614		LOC_Os06g35590.1	0.001	11.3742	13.4735		LOC_Os02g46740.1	0.001	2.22311	11.1184
LOC_Os10g26600.1	0.001	11.2716	13.4604		LOC_Os03g59774.1	0.001	11.349	13.4703		LOC_Os10g41870.2	0.001	2.22206	11.1177
LOC_Os04g26220.1	0.001	11.2187	13.4536		ChrUn.fgenesh.mRNA.20	0.001	11.3286	13.4677		LOC_Os11g37860.1	0.001	2.18563	11.0938
LOC_Os01g68540.1	0.001	11.166	13.4468		LOC_Os10g26600.1	0.001	11.2716	13.4604		LOC_Os05g31610.1	0.001	2.18464	11.0932
LOC_Os11g32890.1	0.001	11.0992	13.4382		LOC_Os05g33160.1	0.001	11.2503	13.4577		LOC_Os11g45890.1	0.001	2.17047	11.0838
LOC_Os03g50960.1	0.001	11.0373	13.4301		LOC_Os11g04960.1	0.001	11.241	13.4565		LOC_Os11g44970.1	0.001	2.13808	11.0621
LOC_Os04g52110.1	0.001	10.7864	13.3969		LOC_Os04g26220.1	0.001	11.2187	13.4536		LOC_Os10g27030.1	0.001	2.12656	11.0543
LOC_Os01g33300.1	0.001	10.7475	13.3917		LOC_Os01g51680.1	0.001	11.2021	13.4515		LOC_Os11g47110.1	0.001	2.06215	11.0099
LOC_Os06g05710.1	0.001	10.7193	13.3879		LOC_Os01g68540.1	0.001	11.166	13.4468		LOC_Os03g41180.1	0.001	2.05935	11.008
LOC_Os01g03680.1	0.001	10.7128	13.3871		LOC_Os04g40190.1	0.001	11.1244	13.4414		LOC_Os04g43760.1	0.001	2.0438	10.997
LOC_Os10g19140.1	0.001	10.5948	13.3711		LOC_Os03g29184.1	0.001	11.0284	13.4289		LOC_Os08g35050.2	0.001	2.0007	10.9663
LOC_Os10g26110.1	0.001	10.4376	13.3495		LOC_Os04g52110.1	0.001	10.7864	13.3969		LOC_Os04g34410.1	0.001	1.96928	10.9435
LOC_Os05g13830.1	0.001	10.4019	13.3446		LOC_Os01g33300.1	0.001	10.7475	13.3917		LOC_Os05g40810.1	0.001	1.96285	10.9387
LOC_Os07g11310.1	0.001	10.3781	13.3413		LOC_Os08g44660.1	0.001	10.67	13.3813		LOC_Os01g62100.1	0.001	1.92931	10.9139
LOC_Os11g26760.1	0.001	10.3536	13.3378		LOC_Os10g19140.1	0.001	10.5948	13.3711		LOC_Os01g63190.1	0.001	1.90803	10.8979
LOC_Os11g47520.1	0.001	10.3429	13.3364		LOC_Os05g13830.1	0.001	10.4019	13.3446		LOC_Os06g22919.2	0.001	1.85521	10.8574
LOC_Os05g48330.1	0.001	10.2847	13.3282		LOC_Os07g11310.1	0.001	10.3781	13.3413		LOC_Os05g49200.2	0.001	1.83073	10.8382
LOC_Os08g42750.1	0.001	10.2066	13.3172		LOC_Os11g47520.1	0.001	10.3429	13.3364		LOC_Os07g45530.1	0.001	1.78937	10.8052
LOC_Os06g49760.1	0.001	10.1302	13.3064		LOC_Os10g30670.1	0.001	10.2365	13.3214		LOC_Os05g14980.1	0.001	1.69998	10.7313
LOC_Os07g38130.1	0.001	10.0502	13.2949		LOC_Os05g23200.1	0.001	10.2203	13.3192		LOC_Os06g04600.1	0.001	1.64519	10.684
LOC_Os01g11150.1	0.001	10.0402	13.2935		LOC_Os01g04370.1	0.001	10.0305	13.2921		LOC_Os08g04860.1	0.001	1.63773	10.6775
LOC_Os01g04370.1	0.001	10.0305	13.2921		LOC_Os02g09320.1	0.001	9.97372	13.2839		LOC_Os07g33480.4	0.001	1.60384	10.6473
LOC_Os01g46850.1	0.001	10.015	13.2899		LOC_Os02g36140.2	0.001	9.95289	13.2809		LOC_Os01g36350.3	0.001	1.5986	10.6426
LOC_Os06g43000.1	0.001	9.9051	13.274		LOC_Os08g37180.1	0.001	9.92471	13.2768		LOC_Os07g18944.1	0.001	1.58951	10.6344
LOC_Os04g55110.1	0.001	9.89604	13.2726		LOC_Os06g43000.1	0.001	9.9051	13.274		LOC_Os01g59350.2	0.001	1.54752	10.5957
LOC_Os05g43930.1	0.001	9.79818	13.2583		LOC_Os04g55110.1	0.001	9.89604	13.2726		LOC_Os01g70060.2	0.001	1.53105	10.5803
LOC_Os04g48330.1	0.001	9.70882	13.2451		LOC_Os06g45160.1	0.001	9.80534	13.2594		LOC_Os11g45710.7	0.001	1.50804	10.5585
LOC_Os04g25160.1	0.001	9.69199	13.2426		LOC_Os05g43930.1	0.001	9.79818	13.2583		LOC_Os11g44750.1	0.001	1.48749	10.5387
LOC_Os12g11660.1	0.001	9.67133	13.2395		LOC_Os03g24510.1	0.001	9.74585	13.2506		LOC_Os11g03280.1	0.001	1.45749	10.5093
LOC_Os02g42820.1	0.001	9.64519	13.2356		LOC_Os04g25160.1	0.001	9.69199	13.2426		LOC_Os08g38040.1	0.001	1.43032	10.4821
LOC_Os04g50212.1	0.001	9.54433	13.2204		LOC_Os02g42820.1	0.001	9.64519	13.2356		LOC_Os08g28350.1	0.001	1.33325	10.3807
LOC_Os07g30090.2	0.001	9.48288	13.2111		LOC_Os08g24160.1	0.001	9.51114	13.2154		LOC_Os05g46130.1	0.001	1.27662	10.3181
LOC_Os10g25590.1	0.001	9.46558	13.2085		LOC_Os07g30090.2	0.001	9.48288	13.2111		LOC_Os05g05990.1	0.001	1.26523	10.3052
LOC_Os06g04220.1	0.001	9.4448	13.2053		LOC_Os03g04080.1	0.001	9.13266	13.1568		LOC_Os04g39280.2	0.001	1.24175	10.2782
LOC_Os05g03884.1	0.001	9.37541	13.1947		LOC_Os08g30800.1	0.001	9.12983	13.1564		LOC_Os07g41380.1	0.001	1.2283	10.2624
LOC_Os10g25230.1	0.001	9.25619	13.1762		LOC_Os12g35480.1	0.001	9.05964	13.1452		LOC_Os02g42150.1	0.001	1.21609	10.248
LOC_Os08g30800.1	0.001	9.12983	13.1564		LOC_Os01g67980.1	0.001	9.05882	13.1451		LOC_Os05g34220.2	0.001	1.1372	10.1513
LOC_Os10g38040.1	0.001	9.11533	13.1541		LOC_Os12g22920.1	0.001	8.98526	13.1333		LOC_Os05g31570.1	0.001	1.11183	10.1187
LOC_Os03g45220.1	0.001	9.08514	13.1493		LOC_Os05g20320.1	0.001	8.95886	13.1291		LOC_Os01g45880.2	0.001	1.08544	10.0841
LOC_Os01g67980.1	0.001	9.05882	13.1451		LOC_Os09g20400.1	0.001	8.88549	13.1172		LOC_Os05g31530.1	0.001	0.999807	9.96551
LOC_Os12g22920.1	0.001	8.98526	13.1333		LOC_Os03g45960.1	0.001	8.80807	13.1046		LOC_Os01g39050.1	0.001	0.846891	9.72603
LOC_Os03g55430.1	0.001	8.93718	13.1256		LOC_Os08g35305.1	0.001	8.73695	13.0929		LOC_Os08g35020.1	0.001	0.831433	9.69946
LOC_Os01g56690.1	0.001	8.90094	13.1197		LOC_Os02g09310.1	0.001	8.69808	13.0865		LOC_Os05g16930.1	0.109054	86.8461	9.63727
LOC_Os10g25400.1	0.001	8.89942	13.1195		LOC_Os09g12620.1	0.001	8.61787	13.0731		LOC_Os03g39350.1	0.001	0.761947	9.57355
LOC_Os04g51460.1	0.001	8.89908	13.1194		LOC_Os02g01290.1	0.001	8.61178	13.0721		LOC_Os01g60850.1	0.0868367	41.8286	8.91197
LOC_Os08g41780.1	0.001	8.89594	13.1189		LOC_Os08g32160.1	0.001	8.58116	13.067		LOC_Os10g18370.1	0.246639	103.655	8.71517
LOC_Os09g20400.1	0.001	8.88549	13.1172		LOC_Os01g50700.1	0.001	8.54096	13.0602		LOC_Os12g25200.1	0.447341	174.626	8.60868
LOC_Os02g35530.1	0.001	8.81389	13.1056		LOC_Os11g47550.1	0.001	8.54014	13.06		LOC_Os09g03090.1	0.480359	141.575	8.20323
LOC_Os02g01290.1	0.001	8.61178	13.0721		LOC_Os02g50150.1	0.001	8.41814	13.0393		LOC_Os09g26530.1	0.133139	36.1551	8.08512
LOC_Os01g50700.1	0.001	8.54096	13.0602		LOC_Os04g25990.1	0.001	8.38671	13.0339		LOC_Os08g28010.1	0.271901	58.3078	7.74446
LOC_Os11g47550.1	0.001	8.54014	13.06		LOC_Os02g44470.1	0.001	8.30847	13.0204		LOC_Os09g27500.1	0.148638	31.7144	7.73719
LOC_Os07g45080.1	0.001	8.52289	13.0571		LOC_Os04g32080.1	0.001	8.27132	13.0139		LOC_Os11g33394.1	0.174827	33.1577	7.56727
LOC_Os07g42924.1	0.001	8.5144	13.0557		LOC_Os03g52370.2	0.001	8.26918	13.0135		LOC_Os01g27140.1	0.788089	138.004	7.45213
LOC_Os02g57924.1	0.001	8.48509	13.0507		LOC_Os05g26460.1	0.001	8.23938	13.0083		LOC_Os08g25050.1	0.175741	27.839	7.30751
LOC_Os07g39740.1	0.001	8.39606	13.0355		LOC_Os03g53610.1	0.001	8.14869	12.9924		LOC_Os06g22290.1	0.106935	16.8242	7.29766
LOC_Os02g51550.1	0.001	8.27666	13.0148		LOC_Os05g16664.1	0.001	8.05648	12.9759		LOC_Os04g59210.1	0.267456	36.1708	7.07938
LOC_Os03g57200.1	0.001	8.25425	13.0109		LOC_Os02g14970.1	0.001	8.03499	12.9721		LOC_Os04g31804.1	0.242683	32.6898	7.07362
LOC_Os05g26460.1	0.001	8.23938	13.0083		LOC_Os01g14940.1	0.001	7.99251	12.9644		LOC_Os12g08564.2	0.174223	22.3417	7.00266
LOC_Os01g35930.1	0.001	8.22971	13.0066		LOC_Os08g44360.1	0.001	7.96717	12.9599		LOC_Os09g12290.1	0.669527	79.9823	6.9004
LOC_Os03g53610.1	0.001	8.14869	12.9924		LOC_Os06g27850.1	0.001	7.91836	12.951		LOC_Os03g08624.1	0.751555	89.6272	6.89791
LOC_Os01g62190.1	0.001	8.12481	12.9881		LOC_Os01g16650.1	0.001	7.89607	12.9469		LOC_Os08g39694.2	0.43434	49.1452	6.82208
LOC_Os06g39875.1	0.001	8.0579	12.9762		LOC_Os01g50810.1	0.001	7.88658	12.9452		LOC_Os11g15040.5	0.168126	18.1174	6.75169
LOC_Os01g14940.1	0.001	7.99251	12.9644		LOC_Os03g62590.1	0.001	7.86338	12.9409		LOC_Os02g03640.1	0.134321	14.4746	6.75169
LOC_Os05g44350.1	0.001	7.97012	12.9604		LOC_Os07g44440.1	0.001	7.81685	12.9324		LOC_Os05g20700.1	0.225336	23.554	6.70775
LOC_Os03g62590.1	0.001	7.86338	12.9409		LOC_Os01g12660.1	0.001	7.80894	12.9309		LOC_Os01g36294.1	2.06102	197.852	6.58492
LOC_Os07g44440.1	0.001	7.81685	12.9324		LOC_Os02g37490.1	0.001	7.73749	12.9176		LOC_Os06g46140.1	1.57823	147.112	6.54247
LOC_Os02g37490.1	0.001	7.73749	12.9176		LOC_Os03g37120.1	0.001	7.72255	12.9149		LOC_Os06g36390.2	0.191414	17.7393	6.5341
LOC_Os01g35830.1	0.001	7.72737	12.9158		LOC_Os07g04560.1	0.001	7.68051	12.907		LOC_Os03g03050.1	0.278405	24.601	6.46539
LOC_Os03g37120.1	0.001	7.72255	12.9149		LOC_Os10g10700.1	0.001	7.64609	12.9005		LOC_Os08g08120.3	0.204754	18.0929	6.46539
LOC_Os09g36280.1	0.001	7.69355	12.9094		LOC_Os10g19100.1	0.001	7.59223	12.8903		LOC_Os08g01240.1	0.366819	32.0184	6.44769
LOC_Os07g04560.1	0.001	7.68051	12.907		LOC_Os04g44470.1	0.001	7.48115	12.869		LOC_Os06g41480.1	0.23267	20.0582	6.42977
LOC_Os01g04580.1	0.001	7.58152	12.8883		LOC_Os02g09540.1	0.001	7.48115	12.869		LOC_Os07g44770.1	0.151464	11.9151	6.29766
LOC_Os04g44470.1	0.001	7.48115	12.869		LOC_Os09g09460.1	0.001	7.47199	12.8673		LOC_Os02g29210.3	0.135951	9.81564	6.17393
LOC_Os02g09540.1	0.001	7.48115	12.869		LOC_Os07g19130.1	0.001	7.35703	12.8449		LOC_Os11g03820.1	0.224334	16.1969	6.17393
LOC_Os09g09460.1	0.001	7.47199	12.8673		LOC_Os08g32540.1	0.001	7.15627	12.805		LOC_Os04g31120.5	0.214628	15.2649	6.15223
LOC_Os02g01700.1	0.001	7.42422	12.858		LOC_Os08g10612.1	0.001	7.13951	12.8016		LOC_Os07g44670.1	0.104534	7.32206	6.13021
LOC_Os02g30910.1	0.001	7.39755	12.8528		LOC_Os02g16830.1	0.001	7.0897	12.7915		LOC_Os02g05780.1	1.10246	76.0338	6.10784
LOC_Os09g29690.1	0.001	7.29105	12.8319		LOC_Os09g34340.1	0.001	7.06442	12.7864		LOC_Os11g36500.1	0.632447	40.5512	6.00266
LOC_Os08g07500.1	0.001	7.24864	12.8235		LOC_Os05g30760.1	0.001	7.06342	12.7862		LOC_Os07g05360.1	29.1429	1853.38	5.99087
LOC_Os02g16830.1	0.001	7.0897	12.7915		LOC_Os01g68660.1	0.001	6.98146	12.7693		LOC_Os11g37960.1	0.821238	51.7711	5.9782
LOC_Os07g08160.1	0.001	7.0897	12.7915		LOC_Os04g40390.1	0.001	6.94831	12.7624		LOC_Os11g33970.1	0.188317	11.7701	5.96582
LOC_Os11g02440.1	0.001	7.02436	12.7782		LOC_Os04g31524.1	0.001	6.92857	12.7583		LOC_Os01g29450.1	0.0666724	4.16713	5.96582
LOC_Os12g27335.1	0.001	7.00821	12.7748		LOC_Os02g47390.1	0.001	6.91809	12.7562		LOC_Os01g02690.1	0.628507	37.5894	5.90225
LOC_Os08g32410.1	0.001	6.99213	12.7715		LOC_Os04g47970.1	0.001	6.87057	12.7462		LOC_Os05g44300.1	0.465579	26.5908	5.83576
LOC_Os04g53300.1	0.001	6.84807	12.7415		LOC_Os04g53300.1	0.001	6.84807	12.7415		LOC_Os03g01420.1	0.581414	32.2668	5.79434
LOC_Os01g65860.1	0.001	6.8264	12.7369		LOC_Os11g45730.1	0.001	6.82007	12.7356		LOC_Os10g18260.1	0.727467	39.4576	5.76128
LOC_Os08g08980.1	0.001	6.82284	12.7362		LOC_Os07g34130.1	0.001	6.81326	12.7341		LOC_Os12g01950.1	0.425934	22.9496	5.75169
LOC_Os11g45730.1	0.001	6.82007	12.7356		LOC_Os01g12580.1	0.001	6.80159	12.7317		LOC_Os08g10080.1	3.9093	209.892	5.74659
LOC_Os07g34130.1	0.001	6.81326	12.7341		LOC_Os06g45290.1	0.001	6.7746	12.7259		LOC_Os01g34610.1	0.325755	17.2008	5.72255
LOC_Os04g54850.1	0.001	6.77669	12.7264		LOC_Os03g05340.1	0.001	6.77107	12.7252		LOC_Os10g13700.2	0.318554	16.8206	5.72255
LOC_Os06g45290.1	0.001	6.7746	12.7259		LOC_Os02g28030.1	0.001	6.66997	12.7035		LOC_Os02g57790.1	0.92264	46.0668	5.64182
LOC_Os03g60570.1	0.001	6.66354	12.7021		LOC_Os03g06960.1	0.001	6.56693	12.681		LOC_Os02g12440.1	0.293527	14.4447	5.62091
LOC_Os06g40580.1	0.001	6.6122	12.6909		LOC_Os10g38350.1	0.001	6.55607	12.6786		LOC_Os06g03830.1	0.603241	29.6861	5.62091
LOC_Os07g03020.1	0.001	6.5766	12.6831		LOC_Os05g23340.1	0.001	6.53426	12.6738		LOC_Os03g59770.1	0.342337	16.2319	5.56727
LOC_Os10g38350.1	0.001	6.55607	12.6786		LOC_Os01g68900.1	0.001	6.50418	12.6672		LOC_Os05g31140.1	0.5632	26.2995	5.54524
LOC_Os04g03920.1	0.001	6.54365	12.6759		LOC_Os07g02850.1	0.001	6.44821	12.6547		LOC_Os11g04954.1	0.199885	9.26214	5.5341
LOC_Os01g68900.1	0.001	6.50418	12.6672		LOC_Os03g44750.1	0.001	6.4374	12.6523		LOC_Os01g68720.1	0.20229	9.37358	5.5341
LOC_Os12g38560.1	0.001	6.49889	12.666		LOC_Os02g14190.1	0.001	6.42419	12.6493		LOC_Os07g44830.1	0.141282	6.54663	5.5341
LOC_Os03g04560.1	0.001	6.48632	12.6632		LOC_Os09g26360.1	0.001	6.40456	12.6449		LOC_Os03g01442.1	0.114328	5.17445	5.50016
LOC_Os03g44750.1	0.001	6.4374	12.6523		LOC_Os01g74480.1	0.001	6.30038	12.6212		LOC_Os05g31140.3	0.143765	6.35185	5.46539
LOC_Os09g26360.1	0.001	6.40456	12.6449		LOC_Os06g23350.1	0.001	6.25487	12.6108		LOC_Os07g33580.1	0.188435	8.32544	5.46539
LOC_Os11g20310.1	0.001	6.35781	12.6343		LOC_Os05g29740.1	0.001	6.17745	12.5928		LOC_Os01g49230.1	0.771022	33.6499	5.44769
LOC_Os06g48720.1	0.001	6.26061	12.6121		LOC_Os09g04100.1	0.001	6.16288	12.5894		LOC_Os02g41840.1	1.98536	85.8837	5.43491
LOC_Os06g23350.1	0.001	6.25487	12.6108		LOC_Os08g23870.1	0.001	6.16239	12.5893		LOC_Os09g06560.1	0.140822	5.9183	5.39324
LOC_Os02g40280.1	0.001	6.24609	12.6087		LOC_Os01g68740.1	0.001	6.12541	12.5806		LOC_Os05g34260.1	0.80759	33.7031	5.38312
LOC_Os09g15639.1	0.001	6.21784	12.6022		LOC_Os01g72270.1	0.001	6.09714	12.5739		LOC_Os04g25440.1	2.16988	90.258	5.37837
LOC_Os09g04100.1	0.001	6.16288	12.5894		LOC_Os04g28470.1	0.001	6.06166	12.5655		LOC_Os12g39880.1	0.213117	8.72698	5.35577
LOC_Os08g23870.1	0.001	6.16239	12.5893		LOC_Os04g11390.1	0.001	6.01974	12.5555		LOC_Os05g45680.1	0.261335	10.4199	5.31729
LOC_Os10g22720.1	0.001	6.1294	12.5815		LOC_Os03g52870.1	0.001	5.95046	12.5388		LOC_Os08g34879.1	1.63835	64.8192	5.30611
LOC_Os01g72270.1	0.001	6.09714	12.5739		LOC_Os09g15520.1	0.001	5.93877	12.5359		LOC_Os06g30179.1	0.287122	11.2933	5.29766
LOC_Os03g52870.1	0.001	5.95046	12.5388		LOC_Os07g25690.1	0.001	5.84858	12.5139		LOC_Os07g05365.1	1.85092	71.3062	5.26771
LOC_Os09g15520.1	0.001	5.93877	12.5359		LOC_Os12g32200.1	0.001	5.80848	12.5039		LOC_Os09g09050.1	0.0580077	2.18784	5.23712
LOC_Os03g47620.1	0.001	5.85459	12.5154		LOC_Os11g42890.1	0.001	5.75202	12.4899		LOC_Os02g20280.1	0.969955	36.5832	5.23712
LOC_Os09g31140.1	0.001	5.85326	12.515		LOC_Os10g35210.1	0.001	5.70686	12.4785		LOC_Os03g25850.1	0.178225	6.52995	5.1953
LOC_Os12g32200.1	0.001	5.80848	12.5039		LOC_Os11g07911.1	0.001	5.65355	12.4649		LOC_Os01g52260.1	9.6446	351.057	5.18584
LOC_Os09g27930.1	0.001	5.75202	12.4899		LOC_Os01g19694.1	0.001	5.64899	12.4638		LOC_Os08g40680.1	0.275365	9.79231	5.15223
LOC_Os11g42890.1	0.001	5.75202	12.4899		LOC_Os06g45240.1	0.001	5.60453	12.4524		LOC_Os01g25500.1	0.527223	18.7487	5.15223
LOC_Os01g19694.1	0.001	5.64899	12.4638		LOC_Os01g55520.1	0.001	5.54013	12.4357		LOC_Os07g29330.2	0.131064	4.66078	5.15223
LOC_Os02g52380.1	0.001	5.63507	12.4602		LOC_Os04g56700.1	0.001	5.43224	12.4073		LOC_Os07g26110.1	0.227538	7.84634	5.10784
LOC_Os06g46920.1	0.001	5.63346	12.4598		LOC_Os06g10050.1	0.001	5.43094	12.407		LOC_Os07g30150.1	0.256463	8.84376	5.10784
LOC_Os06g45240.1	0.001	5.60453	12.4524		LOC_Os10g35800.1	0.001	5.41899	12.4038		LOC_Os09g25960.1	0.108004	3.72435	5.10784
LOC_Os02g54720.1	0.001	5.58921	12.4484		LOC_Os08g05010.1	0.001	5.40938	12.4012		LOC_Os04g43770.1	0.533732	17.8298	5.06203
LOC_Os01g55520.1	0.001	5.54013	12.4357		LOC_Os07g26900.1	0.001	5.40101	12.399		LOC_Os07g46130.1	0.24425	8.15942	5.06203
LOC_Os08g04340.1	0.001	5.48674	12.4217		LOC_Os08g31000.1	0.001	5.36855	12.3903		LOC_Os01g67320.1	2.63726	87.3899	5.05035
LOC_Os04g56700.1	0.001	5.43224	12.4073		LOC_Os01g42024.1	0.001	5.34837	12.3849		LOC_Os06g09820.1	0.304453	9.84246	5.01473
LOC_Os10g35800.1	0.001	5.41899	12.4038		LOC_Os02g16820.1	0.001	5.34212	12.3832		LOC_Os05g29710.1	1.09172	34.5878	4.98558
LOC_Os09g20000.1	0.001	5.39821	12.3983		LOC_Os02g01310.1	0.001	5.33056	12.3801		LOC_Os01g42780.1	0.647098	20.4547	4.98231
LOC_Os03g40400.1	0.001	5.34251	12.3833		LOC_Os01g08630.1	0.001	5.3268	12.3791		LOC_Os03g28300.2	1.51074	47.3833	4.97105
LOC_Os02g16820.1	0.001	5.34212	12.3832		LOC_Os08g26710.1	0.001	5.29147	12.3695		LOC_Os09g38090.1	11.4772	354.761	4.95
LOC_Os02g01310.1	0.001	5.33056	12.3801		LOC_Os02g50770.1	0.001	5.28479	12.3676		LOC_Os03g24820.1	0.47415	14.5621	4.94073
LOC_Os02g50770.1	0.001	5.28479	12.3676		LOC_Os06g40070.1	0.001	5.25616	12.3598		LOC_Os01g58048.1	0.649412	19.5948	4.91519
LOC_Os06g40070.1	0.001	5.25616	12.3598		LOC_Os04g35490.1	0.001	5.24485	12.3567		LOC_Os11g03840.1	0.216626	6.53628	4.91519
LOC_Os04g35490.1	0.001	5.24485	12.3567		LOC_Os04g34530.1	0.001	5.16707	12.3351		LOC_Os09g35570.1	0.178225	5.37761	4.91519
LOC_Os03g08580.1	0.001	5.18538	12.3402		LOC_Os05g08860.1	0.001	5.09916	12.316		LOC_Os12g02200.1	0.14017	4.22936	4.91519
LOC_Os09g12510.1	0.001	5.09984	12.3162		LOC_Os07g39320.1	0.001	5.06319	12.3058		LOC_Os08g36480.1	1.96389	59.1559	4.91274
LOC_Os01g67950.1	0.001	5.09688	12.3154		LOC_Os04g59200.1	0.001	5.06071	12.3051		LOC_Os02g45010.1	0.155193	4.51542	4.86273
LOC_Os09g37080.1	0.001	5.07692	12.3097		LOC_Os04g43760.1	0.001	5.01527	12.2921		LOC_Os02g58100.1	0.250311	7.28293	4.86273
LOC_Os12g05540.1	0.001	5.0725	12.3085		LOC_Os08g24000.1	0.001	4.92272	12.2652		LOC_Os07g02800.2	0.383556	11.1598	4.86273
LOC_Os07g30280.1	0.001	4.99766	12.287		LOC_Os02g03490.1	0.001	4.8973	12.2578		LOC_Os01g21135.1	0.171072	4.97742	4.86273
LOC_Os08g39810.1	0.001	4.87459	12.2511		LOC_Os08g09610.1	0.001	4.8593	12.2465		LOC_Os03g01490.1	1.23019	35.5278	4.852
LOC_Os01g27490.1	0.001	4.78432	12.2241		LOC_Os10g36270.1	0.001	4.80615	12.2307		LOC_Os07g03920.1	0.427891	11.9886	4.80828
LOC_Os03g62430.1	0.001	4.75798	12.2161		LOC_Os01g27490.1	0.001	4.78432	12.2241		LOC_Os10g27360.1	0.176253	4.93824	4.80828
LOC_Os09g04339.1	0.001	4.74777	12.213		LOC_Os03g07100.1	0.001	4.77334	12.2208		LOC_Os04g36830.1	0.048258	1.35209	4.80828
LOC_Os08g07720.1	0.001	4.74486	12.2121		LOC_Os09g04339.1	0.001	4.74777	12.213		LOC_Os02g17304.1	2.18331	61.1719	4.80828
LOC_Os07g46360.1	0.001	4.74222	12.2113		LOC_Os10g05520.1	0.001	4.70458	12.1999		LOC_Os06g46340.1	0.195621	5.4809	4.80828
LOC_Os09g08570.1	0.001	4.72647	12.2065		LOC_Os12g05730.1	0.001	4.61537	12.1722		LOC_Os10g26940.1	8.23802	230.551	4.80664
LOC_Os01g05560.1	0.001	4.71125	12.2019		LOC_Os06g11812.1	0.001	4.58432	12.1625		LOC_Os03g55590.1	0.639261	17.6352	4.78591
LOC_Os09g17049.1	0.001	4.6243	12.175		LOC_Os08g41630.1	0.001	4.57519	12.1596		LOC_Os06g51260.1	0.572884	15.7423	4.78026
LOC_Os08g04540.1	0.001	4.61905	12.1734		LOC_Os08g02030.1	0.001	4.45047	12.1197		LOC_Os03g41330.1	1.02847	27.9843	4.76605
LOC_Os06g12810.1	0.001	4.60907	12.1703		LOC_Os11g11256.1	0.001	4.43304	12.1141		LOC_Os06g38800.1	1.19144	32.0978	4.75169
LOC_Os06g10210.2	0.001	4.59882	12.167		LOC_Os09g28150.1	0.001	4.40839	12.106		LOC_Os05g07810.1	0.28849	7.77201	4.75169
LOC_Os06g11210.1	0.001	4.58882	12.1639		LOC_Os08g17110.1	0.001	4.26549	12.0585		LOC_Os09g21360.1	0.367711	9.90624	4.75169
LOC_Os02g37890.1	0.001	4.58777	12.1636		LOC_Os04g35860.1	0.001	4.16575	12.0244		LOC_Os01g20160.1	0.279691	7.53497	4.75169
LOC_Os06g11812.1	0.001	4.58432	12.1625		ChrUn.fgenesh.mRNA.83	0.001	4.15478	12.0206		LOC_Os04g40470.1	0.174626	4.70446	4.75169
LOC_Os03g31070.1	0.001	4.55375	12.1528		LOC_Os08g12600.1	0.001	4.10779	12.0041		LOC_Os02g45930.1	8.70084	232.352	4.73901
LOC_Os01g71830.1	0.001	4.55011	12.1517		LOC_Os02g12010.1	0.001	4.08421	11.9958		LOC_Os11g44960.1	0.74037	19.5469	4.72255
LOC_Os09g34250.1	0.001	4.44686	12.1186		LOC_Os01g01430.1	0.001	4.06476	11.989		LOC_Os08g08120.2	1.0457	27.4954	4.71665
LOC_Os02g26430.1	0.001	4.38013	12.0968		LOC_Os05g24770.1	0.001	4.04257	11.9811		LOC_Os04g32030.1	1.48437	38.5898	4.70029
LOC_Os07g30670.3	0.001	4.34051	12.0836		LOC_Os05g41270.1	0.001	3.99712	11.9647		LOC_Os11g15170.1	0.117093	3.02833	4.6928
LOC_Os05g36260.1	0.001	4.31809	12.0762		LOC_Os01g65692.1	0.001	3.96711	11.9539		LOC_Os02g49850.1	0.374074	9.67457	4.6928
LOC_Os11g15010.1	0.001	4.31245	12.0743		LOC_Os09g26380.1	0.001	3.95507	11.9495		LOC_Os01g36280.1	0.0573481	1.48318	4.6928
LOC_Os08g05780.1	0.001	4.30893	12.0731		LOC_Os03g06180.1	0.001	3.94102	11.9444		LOC_Os03g55990.1	0.128722	3.3291	4.6928
LOC_Os03g45210.1	0.001	4.22612	12.0451		LOC_Os01g45090.1	0.001	3.93727	11.943		LOC_Os04g49194.1	7.9755	203.164	4.67093
LOC_Os01g35789.1	0.001	4.20385	12.0375		LOC_Os11g07960.1	0.001	3.87185	11.9188		LOC_Os07g46520.1	2.90754	73.8912	4.66753
LOC_Os03g42830.1	0.001	4.19101	12.0331		LOC_Os02g55400.1	0.001	3.85895	11.914		LOC_Os10g09500.1	0.0787884	1.95278	4.6314
LOC_Os01g71380.1	0.001	4.11642	12.0072		LOC_Os01g73060.1	0.001	3.83894	11.9065		LOC_Os09g27660.9	0.0865883	2.1461	4.6314
LOC_Os01g01430.1	0.001	4.06476	11.989		LOC_Os01g03720.1	0.001	3.83709	11.9058		LOC_Os04g24510.1	0.260212	6.30916	4.59969
LOC_Os01g53630.1	0.001	4.04402	11.9816		LOC_Os04g35500.1	0.001	3.83468	11.9049		LOC_Os03g14310.1	1.08663	26.1515	4.58896
LOC_Os09g26260.1	0.001	4.04366	11.9814		LOC_Os04g22080.1	0.001	3.7492	11.8724		LOC_Os11g10090.1	0.887466	21.3584	4.58896
LOC_Os11g18570.1	0.001	4.0223	11.9738		LOC_Os11g34710.1	0.001	3.71777	11.8602		LOC_Os01g15900.1	2.44491	58.2555	4.57454
LOC_Os09g18594.1	0.001	4.02186	11.9736		LOC_Os08g41720.1	0.001	3.69008	11.8494		LOC_Os05g02420.2	0.189141	4.48406	4.56727
LOC_Os10g42610.2	0.001	4.00877	11.9689		LOC_Os03g48904.1	0.001	3.67468	11.8434		LOC_Os11g07020.5	0.162877	3.86141	4.56727
LOC_Os05g41270.1	0.001	3.99712	11.9647		LOC_Os01g05100.1	0.001	3.67097	11.8419		LOC_Os09g20930.1	5.33945	126.399	4.56515
LOC_Os01g71760.1	0.001	3.99289	11.9632		LOC_Os05g20350.1	0.001	3.63737	11.8287		LOC_Os03g47050.1	0.726884	16.9715	4.54524
LOC_Os11g19240.1	0.001	3.98918	11.9619		LOC_Os12g28710.1	0.001	3.62925	11.8255		LOC_Os12g32590.1	0.17224	3.99058	4.5341
LOC_Os06g08360.1	0.001	3.9868	11.961		LOC_Os09g36160.1	0.001	3.62533	11.8239		LOC_Os06g03830.2	0.158194	3.57992	4.50016
LOC_Os09g26380.1	0.001	3.95507	11.9495		LOC_Os03g01640.1	0.001	3.60286	11.8149		LOC_Os08g28030.1	0.127261	2.87989	4.50016
LOC_Os01g45090.1	0.001	3.93727	11.943		LOC_Os10g11580.1	0.001	3.57665	11.8044		LOC_Os02g11700.1	0.355821	8.05219	4.50016
LOC_Os11g10250.1	0.001	3.91679	11.9355		LOC_Os06g35524.1	0.001	3.51288	11.7784		LOC_Os07g28040.1	0.46415	10.2536	4.46539
LOC_Os01g19750.1	0.001	3.91156	11.9335		LOC_Os06g06520.1	0.001	3.4923	11.77		LOC_Os03g30300.2	0.235629	5.16297	4.45361
LOC_Os02g55400.1	0.001	3.85895	11.914		LOC_Os01g45110.1	0.001	3.47866	11.7643		LOC_Os01g64120.1	17.5389	384.189	4.45318
LOC_Os04g35500.1	0.001	3.83468	11.9049		LOC_Os04g58590.1	0.001	3.47746	11.7638		LOC_Os12g02540.1	0.575554	12.5285	4.44412
LOC_Os01g71474.1	0.001	3.79753	11.8908		LOC_Os11g37790.1	0.001	3.43639	11.7467		LOC_Os03g12700.2	0.14148	3.04921	4.42977
LOC_Os09g17152.1	0.001	3.77298	11.8815		LOC_Os12g24020.3	0.001	3.43393	11.7456		LOC_Os06g03860.4	0.143086	3.08382	4.42977
LOC_Os04g22080.1	0.001	3.7492	11.8724		LOC_Os02g26320.1	0.001	3.4224	11.7408		LOC_Os11g45060.1	0.07918	1.70651	4.42977
LOC_Os12g38550.1	0.001	3.67558	11.8438		LOC_Os07g26480.1	0.001	3.4086	11.735		LOC_Os11g37780.1	0.109291	2.35546	4.42977
LOC_Os03g12180.1	0.001	3.6531	11.8349		LOC_Os05g11414.1	0.001	3.34483	11.7077		LOC_Os11g33394.2	0.169919	3.66214	4.42977
LOC_Os12g28710.1	0.001	3.62925	11.8255		LOC_Os01g62260.1	0.001	3.34442	11.7075		LOC_Os12g19549.1	0.0650529	1.40204	4.42977
LOC_Os09g36160.1	0.001	3.62533	11.8239		LOC_Os09g16000.1	0.001	3.27803	11.6786		LOC_Os04g48850.1	0.415505	8.95506	4.42977
LOC_Os03g36550.1	0.001	3.60541	11.8159		LOC_Os06g41800.1	0.001	3.2367	11.6603		LOC_Os10g42190.2	0.141019	3.03927	4.42977
LOC_Os10g11580.1	0.001	3.57665	11.8044		LOC_Os03g60470.1	0.001	3.22844	11.6566		LOC_Os11g47140.1	0.869615	18.6083	4.41942
LOC_Os01g71090.1	0.001	3.57454	11.8035		LOC_Os05g23350.1	0.001	3.20902	11.6479		LOC_Os11g05700.1	1.73736	36.8589	4.40705
LOC_Os03g18860.1	0.001	3.48906	11.7686		LOC_Os11g28610.1	0.001	3.16704	11.6289		LOC_Os06g49050.1	0.246238	5.1743	4.39324
LOC_Os01g60420.1	0.001	3.45358	11.7539		LOC_Os06g27910.1	0.001	3.1258	11.61		LOC_Os03g54160.2	0.304759	6.40404	4.39324
LOC_Os12g13640.1	0.001	3.41768	11.7388		LOC_Os12g41410.1	0.001	3.08656	11.5918		LOC_Os08g10440.1	0.459081	9.59739	4.38582
LOC_Os07g26480.1	0.001	3.4086	11.735		LOC_Os10g21110.1	0.001	3.07626	11.587		LOC_Os06g37320.1	0.318554	6.6367	4.38086
LOC_Os11g44880.1	0.001	3.40834	11.7349		LOC_Os03g54160.1	0.001	3.03794	11.5689		LOC_Os05g50850.1	2.05093	42.4832	4.37254
LOC_Os05g11414.1	0.001	3.34483	11.7077		LOC_Os08g44750.1	0.001	3.00722	11.5542		LOC_Os06g38210.2	0.4114	8.51193	4.37087
LOC_Os07g09190.1	0.001	3.29173	11.6846		LOC_Os05g14750.1	0.001	2.98322	11.5427		LOC_Os01g27890.1	0.991675	20.4823	4.36837
LOC_Os01g26390.1	0.001	3.28055	11.6797		LOC_Os04g59260.1	0.001	2.93508	11.5192		LOC_Os08g40530.2	0.107927	2.20976	4.35577
LOC_Os09g16000.1	0.001	3.27803	11.6786		LOC_Os08g27170.1	0.001	2.92569	11.5146		LOC_Os10g42750.1	0.0806573	1.65143	4.35577
LOC_Os03g60470.1	0.001	3.22844	11.6566		LOC_Os04g42960.1	0.001	2.91904	11.5113		LOC_Os05g29760.2	0.148128	3.03287	4.35577
LOC_Os04g42760.1	0.001	3.22814	11.6565		LOC_Os04g31140.1	0.001	2.91311	11.5083		LOC_Os06g04990.1	0.300821	6.1592	4.35577
LOC_Os11g05410.1	0.001	3.225	11.6551		LOC_Os02g03200.1	0.001	2.90202	11.5028		LOC_Os01g23910.1	0.655035	13.4116	4.35577
LOC_Os01g53040.1	0.001	3.21749	11.6517		LOC_Os08g25710.1	0.001	2.89946	11.5016		LOC_Os06g47470.1	0.173923	3.56101	4.35577
LOC_Os05g23350.1	0.001	3.20902	11.6479		LOC_Os09g30240.1	0.001	2.87963	11.4917		LOC_Os11g10540.1	0.375933	7.69709	4.35577
LOC_Os05g45860.1	0.001	3.20595	11.6465		LOC_Os01g11350.1	0.001	2.87795	11.4908		LOC_Os11g26010.1	0.973422	19.8139	4.3473
LOC_Os07g36560.1	0.001	3.18535	11.6372		LOC_Os01g51610.1	0.001	2.84723	11.4753		LOC_Os03g48320.1	1.19683	23.6755	4.30611
LOC_Os06g27910.1	0.001	3.1258	11.61		LOC_Os09g26540.2	0.001	2.83003	11.4666		LOC_Os01g10210.1	11.4763	223.682	4.28472
LOC_Os02g40320.1	0.001	3.11079	11.6031		LOC_Os02g03550.1	0.001	2.79258	11.4474		LOC_Os06g06610.1	0.255704	4.9599	4.27776
LOC_Os10g21110.1	0.001	3.07626	11.587		LOC_Os11g04600.1	0.001	2.78743	11.4447		LOC_Os07g40860.1	0.264302	5.12668	4.27776
LOC_Os12g08670.1	0.001	3.03932	11.5695		LOC_Os11g11730.1	0.001	2.74792	11.4241		LOC_Os02g06580.1	0.0960108	1.86232	4.27776
LOC_Os08g44750.1	0.001	3.00722	11.5542		LOC_Os01g57610.1	0.001	2.71789	11.4083		LOC_Os12g01880.1	0.18566	3.60125	4.27776
LOC_Os05g05354.1	0.001	3.00475	11.553		LOC_Os09g03890.1	0.001	2.68518	11.3908		LOC_Os11g43990.1	0.641157	12.2638	4.25759
LOC_Os02g07330.1	0.001	3.00204	11.5517		LOC_Os03g18130.1	0.001	2.64194	11.3674		LOC_Os06g30370.1	1.83188	34.7433	4.24534
LOC_Os09g32310.1	0.001	2.99963	11.5506		LOC_Os03g46910.1	0.001	2.63208	11.362		LOC_Os10g40210.1	1.20809	22.7824	4.23712
LOC_Os07g42650.2	0.001	2.99859	11.5501		LOC_Os07g47120.1	0.001	2.61385	11.352		LOC_Os06g06850.1	0.271495	5.07114	4.22332
LOC_Os05g14750.1	0.001	2.98322	11.5427		LOC_Os01g70870.1	0.001	2.59039	11.339		LOC_Os04g59190.1	1.24794	23.3098	4.22332
LOC_Os07g34260.1	0.001	2.97967	11.5409		LOC_Os08g34890.1	0.001	2.57263	11.329		LOC_Os04g41229.1	0.66621	12.3841	4.21636
LOC_Os02g36150.1	0.001	2.93464	11.519		LOC_Os05g06130.1	0.001	2.53942	11.3103		LOC_Os03g39760.1	3.99067	73.4651	4.20236
LOC_Os01g65510.1	0.001	2.92931	11.5163		LOC_Os07g46030.1	0.001	2.52913	11.3044		LOC_Os10g10950.1	0.149445	2.73774	4.1953
LOC_Os11g34460.1	0.001	2.91132	11.5075		LOC_Os06g02110.1	0.001	2.50322	11.2896		LOC_Os01g56270.1	0.147767	2.707	4.1953
LOC_Os02g03200.1	0.001	2.90202	11.5028		LOC_Os11g16260.1	0.001	2.48564	11.2794		LOC_Os02g58310.1	0.234412	4.29429	4.1953
LOC_Os08g25710.1	0.001	2.89946	11.5016		LOC_Os03g21790.1	0.001	2.46631	11.2681		LOC_Os10g40934.7	0.2245	4.11271	4.1953
LOC_Os07g46846.1	0.001	2.89238	11.498		LOC_Os05g31610.1	0.001	2.46477	11.2672		LOC_Os03g25945.1	0.0531669	0.973986	4.1953
LOC_Os09g30240.1	0.001	2.87963	11.4917		LOC_Os04g24290.1	0.001	2.46005	11.2645		LOC_Os01g71060.1	0.191052	3.49996	4.1953
LOC_Os12g33956.1	0.001	2.87601	11.4899		LOC_Os11g05614.1	0.001	2.44472	11.2555		LOC_Os08g35630.1	2.84959	52.2027	4.1953
LOC_Os01g24780.1	0.001	2.86805	11.4859		LOC_Os02g29140.1	0.001	2.3991	11.2283		LOC_Os05g34854.2	0.168313	3.08339	4.1953
LOC_Os05g38980.1	0.001	2.85742	11.4805		LOC_Os12g04410.1	0.001	2.38887	11.2221		LOC_Os05g06630.1	0.860432	15.6301	4.18313
LOC_Os01g51610.1	0.001	2.84723	11.4753		LOC_Os04g01874.1	0.001	2.36833	11.2097		LOC_Os11g02620.1	1.65699	30.0304	4.17979
LOC_Os02g03550.1	0.001	2.79258	11.4474		LOC_Os02g44120.1	0.001	2.33607	11.1899		LOC_Os05g01530.1	27.5115	495.01	4.16935
LOC_Os11g04600.1	0.001	2.78743	11.4447		LOC_Os05g42150.1	0.001	2.33466	11.189		LOC_Os01g41810.1	4.32861	77.675	4.16548
LOC_Os01g16810.1	0.001	2.75972	11.4303		LOC_Os05g45090.1	0.001	2.29833	11.1664		LOC_Os01g39860.1	0.35624	6.33416	4.15223
LOC_Os02g26720.1	0.001	2.75355	11.4271		LOC_Os04g59310.1	0.001	2.26207	11.1434		LOC_Os11g02240.1	2.85362	50.4315	4.14346
LOC_Os11g11730.1	0.001	2.74792	11.4241		LOC_Os08g08070.1	0.001	2.21983	11.1162		LOC_Os04g39030.1	0.510331	8.98233	4.13759
LOC_Os05g39560.1	0.001	2.69636	11.3968		LOC_Os03g22720.1	0.001	2.2114	11.1107		LOC_Os09g26560.1	0.471136	8.29246	4.13759
LOC_Os02g57910.1	0.001	2.68659	11.3916		LOC_Os04g44240.1	0.001	2.12501	11.0533		LOC_Os01g49320.1	2.03408	35.8019	4.13759
LOC_Os09g03890.1	0.001	2.68518	11.3908		LOC_Os04g17479.1	0.001	2.09284	11.0312		LOC_Os05g07870.1	7.82103	135.021	4.10968
LOC_Os06g13830.1	0.001	2.67418	11.3849		LOC_Os03g42520.1	0.001	2.04919	11.0008		LOC_Os04g44820.2	0.102516	1.76755	4.10784
LOC_Os04g43390.1	0.001	2.63782	11.3651		LOC_Os01g60140.1	0.001	2.04877	11.0005		LOC_Os08g37930.1	1.47263	25.3908	4.10784
LOC_Os09g37200.1	0.001	2.62525	11.3582		LOC_Os08g35050.2	0.001	1.95161	10.9304		LOC_Os04g34420.1	0.249383	4.29981	4.10784
LOC_Os07g47120.1	0.001	2.61385	11.352		LOC_Os07g10570.1	0.311344	591.837	10.8925		LOC_Os02g31230.1	0.14056	2.42351	4.10784
LOC_Os05g38290.2	0.001	2.54654	11.3143		LOC_Os12g40860.1	0.001	1.88005	10.8766		LOC_Os02g33060.2	0.444385	7.66199	4.10784
LOC_Os03g58900.1	0.001	2.52943	11.3046		LOC_Os05g35440.2	0.001	1.86647	10.8661		LOC_Os07g40830.1	0.440504	7.59507	4.10784
LOC_Os06g02110.1	0.001	2.50322	11.2896		LOC_Os06g51130.1	0.001	1.85714	10.8589		LOC_Os03g29540.1	0.16456	2.83731	4.10784
LOC_Os11g45400.1	0.001	2.49883	11.287		LOC_Os03g19920.1	0.001	1.83019	10.8378		LOC_Os08g41690.1	0.119852	2.06646	4.10784
LOC_Os11g16260.1	0.001	2.48564	11.2794		LOC_Os06g04169.1	0.001	1.81463	10.8255		LOC_Os03g01930.1	1.45876	25.1516	4.10784
LOC_Os08g36250.1	0.001	2.46914	11.2698		LOC_Os08g43500.1	0.001	1.80034	10.8141		LOC_Os01g52790.1	1.43971	24.668	4.09879
LOC_Os03g21790.1	0.001	2.46631	11.2681		LOC_Os08g19374.1	0.001	1.7756	10.7941		LOC_Os01g68650.1	1.3474	22.9412	4.08969
LOC_Os11g30240.1	0.001	2.42776	11.2454		LOC_Os07g13980.1	0.001	1.77178	10.791		LOC_Os01g59840.1	0.587623	9.92061	4.07746
LOC_Os11g19864.1	0.001	2.42672	11.2448		LOC_Os11g45620.1	0.001	1.71871	10.7471		LOC_Os01g48930.1	28.8471	486.95	4.07727
LOC_Os03g27980.1	0.001	2.40315	11.2307		LOC_Os10g40090.1	0.256463	435.842	10.7308		LOC_Os02g05000.1	1.85764	30.7551	4.04929
LOC_Os02g05040.1	0.001	2.37639	11.2146		LOC_Os10g38450.1	0.001	1.68927	10.7222		LOC_Os08g04830.1	0.491542	8.12194	4.04644
LOC_Os04g47720.1	0.001	2.35541	11.2018		LOC_Os01g24820.1	0.001	1.67372	10.7088		LOC_Os04g12499.1	2.87911	47.2279	4.03595
LOC_Os02g08440.3	0.001	2.30139	11.1683		LOC_Os07g45530.1	0.001	1.67274	10.708		LOC_Os04g29550.1	3.03005	49.3864	4.0267
LOC_Os08g08070.1	0.001	2.21983	11.1162		LOC_Os09g38700.1	0.001	1.64788	10.6864		LOC_Os12g37760.1	0.80868	13.1685	4.02538
LOC_Os02g21750.1	0.001	2.20751	11.1082		LOC_Os12g38460.1	0.001	1.61442	10.6568		LOC_Os08g01120.1	0.139074	2.24803	4.01473
LOC_Os04g58100.1	0.001	2.18449	11.0931		LOC_Os01g27160.1	0.001	1.5878	10.6328		LOC_Os04g54210.1	9.55661	154.475	4.01473
LOC_Os03g47610.8	0.001	2.15271	11.0719		LOC_Os12g39360.1	0.001	1.5784	10.6242		LOC_Os02g38040.1	0.152996	2.47305	4.01473
LOC_Os10g39020.1	0.001	2.08957	11.029		LOC_Os01g62100.1	0.001	1.57811	10.624		LOC_Os08g40615.1	0.761323	12.3062	4.01473
LOC_Os03g14710.1	0.001	2.08908	11.0287		LOC_Os05g34220.2	0.001	1.47195	10.5235		LOC_Os02g44590.1	0.0836677	1.35242	4.01473
LOC_Os01g60140.1	0.001	2.04877	11.0005		LOC_Os02g01270.1	0.001	1.44482	10.4967		LOC_Os02g34490.1	0.0938375	1.51681	4.01473
LOC_Os04g01740.1	0.001	2.00564	10.9698		LOC_Os12g07800.1	0.001	1.43384	10.4857		LOC_Os09g23860.1	0.158609	2.56379	4.01473
LOC_Os04g49950.1	0.001	1.97638	10.9486		LOC_Os08g35020.1	0.001	1.37512	10.4253		LOC_Os12g07310.1	0.305992	4.94611	4.01473
LOC_Os01g44110.1	0.001	1.87029	10.869		LOC_Os11g40390.1	0.001	1.37031	10.4203		LOC_Os07g46470.1	0.275115	4.447	4.01473
LOC_Os02g06190.1	0.001	1.86528	10.8652		LOC_Os10g27040.1	0.001	1.36996	10.4199		LOC_Os08g24300.1	3.80662	61.5309	4.01473
LOC_Os08g43500.1	0.001	1.80034	10.8141		LOC_Os06g29080.1	0.001	1.31622	10.3622		LOC_Os01g03240.1	0.604044	9.76388	4.01473
LOC_Os05g46530.1	0.319719	565.779	10.7892		LOC_Os02g02450.1	0.119852	156.956	10.3549		LOC_Os10g34700.1	0.506064	8.1801	4.01473
LOC_Os10g25487.1	0.001	1.74418	10.7683		LOC_Os03g11614.1	0.463085	576.126	10.2809		LOC_Os10g03900.1	0.422073	6.82246	4.01473
LOC_Os02g13580.1	0.001	1.73099	10.7574		LOC_Os02g42150.1	0.001	1.23155	10.2663		LOC_Os04g42470.1	0.120712	1.95122	4.01473
LOC_Os02g50820.1	0.001	1.72236	10.7502		LOC_Os01g21970.1	0.167104	165.98	9.95604		LOC_Os11g09160.1	0.155672	2.51631	4.01473
LOC_Os06g22380.1	0.001	1.71847	10.7469		LOC_Os05g26040.1	0.001	0.830499	9.69783		LOC_Os01g04510.1	1.6012	25.882	4.01473
LOC_Os07g48620.1	0.001	1.67396	10.709		LOC_Os11g37700.1	0.001	0.821547	9.6822		LOC_Os03g21710.1	0.39977	6.46196	4.01473
LOC_Os09g38700.1	0.001	1.64788	10.6864		LOC_Os01g27190.1	0.248461	188.971	9.57093		LOC_Os01g49710.1	0.327872	5.29979	4.01473
LOC_Os12g38460.1	0.001	1.61442	10.6568		LOC_Os05g51090.1	0.211331	143.274	9.40506		LOC_Os03g05220.1	0.390485	6.31187	4.01473
LOC_Os06g17610.1	0.001	1.44551	10.4974		LOC_Os01g59360.1	0.145284	93.3744	9.32801		LOC_Os07g06660.2	0.324011	5.23737	4.01473
LOC_Os09g30250.1	0.001	1.44092	10.4928		LOC_Os11g44750.1	0.001	0.622083	9.28096		LOC_Os09g21919.1	0.272882	4.41091	4.01473
LOC_Os04g58960.1	0.001	1.38175	10.4323		LOC_Os03g27110.1	0.227881	140.491	9.26798		LOC_Os03g25420.1	0.491755	7.84283	3.99536
LOC_Os04g11350.1	0.001	1.33683	10.3846		LOC_Os06g17450.1	0.455077	266.807	9.19547		LOC_Os02g33070.1	32.2901	507.782	3.97504
LOC_Os09g32540.1	0.001	1.32341	10.37		LOC_Os11g31400.1	0.39559	201.644	8.99359		LOC_Os02g49860.1	3.2924	51.1493	3.9575
LOC_Os04g32960.1	0.001	1.30952	10.3548		LOC_Os06g03390.1	0.423846	213.485	8.97638		LOC_Os07g28610.3	1.00674	15.6222	3.95583
LOC_Os04g40450.1	0.001	1.28982	10.3329		LOC_Os06g03610.1	0.0992868	42.908	8.75543		LOC_Os05g02420.1	12.8533	195.421	3.92637
LOC_Os03g06290.1	0.001	1.17738	10.2014		LOC_Os06g05260.1	0.162092	61.5592	8.56902		LOC_Os11g40970.1	2.69848	40.9673	3.92426
LOC_Os01g21970.1	0.180074	165.98	9.8482		LOC_Os07g01770.1	0.18341	65.4057	8.4782		LOC_Os06g32630.1	0.501867	7.57146	3.91519
LOC_Os02g30800.1	0.001	0.844233	9.7215		LOC_Os10g27480.1	0.225925	71.3495	8.30292		LOC_Os01g57340.1	0.345858	5.21782	3.91519
LOC_Os08g01370.1	1.12066	937.619	9.7085		LOC_Os01g48410.1	0.258876	78.2353	8.23942		LOC_Os01g48640.1	1.38956	20.6428	3.89294
LOC_Os07g23660.1	0.289364	218.567	9.56097		LOC_Os03g31360.1	0.177182	51.0475	8.17047		LOC_Os04g56240.1	27.8794	412.528	3.88722
LOC_Os01g27190.1	0.267745	188.971	9.46309		LOC_Os01g55690.1	0.871117	235.531	8.07884		LOC_Os05g03460.1	0.68159	10.038	3.88043
LOC_Os03g11614.1	0.998052	576.126	9.17305		LOC_Os11g26570.1	0.215392	51.6413	7.90541		LOC_Os01g37600.1	0.345858	5.09358	3.88043
LOC_Os01g48410.1	0.139484	78.2353	9.13158		LOC_Os04g33710.1	0.810244	174.262	7.74869		LOC_Os03g27019.6	1.7363	25.3142	3.86587
LOC_Os09g25060.1	0.392199	179.101	8.83497		LOC_Os12g35710.1	0.307703	64.3191	7.70756		LOC_Os04g36720.1	58.8592	856.801	3.86362
LOC_Os11g33000.1	0.512757	223.37	8.76694		LOC_Os04g57350.1	0.450784	88.8536	7.62285		LOC_Os12g41560.1	0.385511	5.60832	3.86273
LOC_Os01g74020.1	0.498264	210.768	8.72453		LOC_Os12g15530.1	0.214781	39.1619	7.51044		LOC_Os12g19180.1	0.265695	3.86526	3.86273
LOC_Os04g33710.1	0.436564	174.262	8.64085		LOC_Os09g03090.1	0.480359	76.6982	7.31894		LOC_Os08g42700.1	13.9259	201.461	3.85466
LOC_Os04g57880.1	0.398347	124.996	8.29364		LOC_Os01g16470.1	0.14712	22.9717	7.28672		LOC_Os06g37560.1	8.57326	123.607	3.84977
LOC_Os08g33720.1	0.769136	218.037	8.14712		LOC_Os05g20150.1	0.190751	29.7843	7.28672		LOC_Os04g26320.1	2.12689	30.4504	3.83964
LOC_Os03g31360.1	0.190933	51.0475	8.06263		LOC_Os12g07700.1	0.287667	40.8601	7.15015		LOC_Os01g50320.2	0.341436	4.78316	3.80828
LOC_Os10g40090.1	1.6582	435.842	8.03804		LOC_Os03g12570.1	0.0516251	6.60472	6.99928		LOC_Os12g43380.1	0.689353	9.65712	3.80828
LOC_Os02g17240.1	0.129103	33.6719	8.02688		LOC_Os11g43630.1	0.362861	46.4231	6.99928		LOC_Os02g51410.3	0.438271	6.13972	3.80828
LOC_Os11g26570.1	0.232109	51.6413	7.79758		LOC_Os05g51750.1	0.149963	19.0347	6.98788		LOC_Os07g44900.1	0.581414	8.14501	3.80828
LOC_Os06g48980.1	0.214831	47.5963	7.7915		LOC_Os12g43700.1	0.172732	21.7506	6.97638		LOC_Os03g22830.1	0.413424	5.79163	3.80828
LOC_Os12g37260.1	0.10134	21.0312	7.69717		LOC_Os10g28120.1	0.512926	63.8133	6.95896		LOC_Os03g55010.1	2.65795	37.0305	3.80033
LOC_Os01g39970.1	0.806072	159.964	7.63262		LOC_Os08g28010.1	0.271901	33.4165	6.94133		LOC_Os04g46880.1	1.45366	20.2219	3.79815
LOC_Os05g05060.1	1.3513	264.434	7.61242		LOC_Os08g25050.1	0.175741	21.5985	6.94133		LOC_Os04g49370.1	6.52847	90.3223	3.79027
LOC_Os04g41250.1	0.221921	41.0763	7.53212		LOC_Os06g08310.1	0.10325	12.2733	6.89324		LOC_Os01g53390.1	3.10545	42.8348	3.78591
LOC_Os10g35050.1	0.26236	46.8445	7.48019		LOC_Os02g07900.1	1.0054	118.21	6.87743		LOC_Os10g42090.2	14.9182	204.218	3.77497
LOC_Os06g40890.1	0.215114	38.2077	7.47261		LOC_Os11g33000.1	1.90331	223.37	6.87478		LOC_Os02g26860.1	13.7557	188.103	3.77342
LOC_Os12g15530.1	0.23145	39.1619	7.4026		LOC_Os05g38960.1	0.273375	31.3945	6.84349		LOC_Os05g37880.1	0.358137	4.88849	3.7708
LOC_Os05g30500.1	0.403107	66.6993	7.37036		LOC_Os06g47110.1	0.239894	27.3078	6.83078		LOC_Os07g46990.1	1.08728	14.8411	3.7708
LOC_Os06g49470.1	0.339348	55.1978	7.3457		LOC_Os07g11330.1	1.20889	136.394	6.81795		LOC_Os10g41780.4	0.187617	2.52723	3.75169
LOC_Os11g31400.1	1.27888	201.644	7.30079		LOC_Os04g49980.1	0.78097	88.1135	6.81795		LOC_Os08g05440.1	0.807541	10.8052	3.74204
LOC_Os01g55690.1	1.50196	235.531	7.29293		LOC_Os09g26530.1	0.133139	14.3509	6.75206		LOC_Os03g58020.1	1.10717	14.7149	3.73233
LOC_Os01g53220.1	1.41788	220.292	7.27954		LOC_Os04g21340.1	0.780467	70.7599	6.50245		LOC_Os11g35210.1	0.295245	3.92397	3.73233
LOC_Os01g16470.1	0.158538	22.9717	7.17888		LOC_Os04g31804.1	0.242683	22.0025	6.50245		LOC_Os04g21820.1	0.609723	8.10356	3.73233
LOC_Os05g20150.1	0.205555	29.7843	7.17888		LOC_Os02g46180.1	0.287941	25.5256	6.47003		LOC_Os07g43570.1	9.21184	121.94	3.72654
LOC_Os05g33580.1	0.362348	51.8257	7.16015		LOC_Os01g22352.1	0.203105	17.1866	6.40291		LOC_Os05g11510.1	3.82326	50.3907	3.72028
LOC_Os06g46560.1	0.168621	23.8022	7.14116		LOC_Os10g17660.1	0.342337	28.9683	6.40291		LOC_Os02g12420.1	1.40365	18.4535	3.71665
LOC_Os12g31000.1	0.162246	22.9022	7.14116		LOC_Os04g09390.1	0.800598	66.4018	6.374		LOC_Os01g18660.1	1.02124	13.3894	3.7127
LOC_Os12g05690.1	0.342916	42.3145	6.94715		LOC_Os09g34920.1	0.168594	13.7568	6.35045		LOC_Os04g54230.1	1.04896	13.5645	3.6928
LOC_Os11g43630.1	0.391023	46.4231	6.89144		LOC_Os08g09010.1	0.614469	49.8294	6.34151		LOC_Os01g36070.1	2.87076	37.1228	3.6928
LOC_Os01g14630.1	0.235291	27.2744	6.85695		LOC_Os07g44770.1	0.151464	12.2065	6.33252		LOC_Os05g22830.1	0.527223	6.8177	3.6928
LOC_Os06g08310.1	0.111264	12.2733	6.7854		LOC_Os07g26110.1	0.227538	17.6496	6.27738		LOC_Os08g36580.1	0.83714	10.8253	3.6928
LOC_Os10g42130.1	0.166895	18.41	6.7854		LOC_Os11g33394.1	0.174827	13.5609	6.27738		LOC_Os02g46473.1	2.0943	27.0821	3.6928
LOC_Os04g56030.1	0.407642	44.9664	6.7854		LOC_Os02g32740.1	0.25495	19.2622	6.23942		LOC_Os12g40300.1	1.2796	16.547	3.6928
LOC_Os05g15880.1	3.08183	334.714	6.763		LOC_Os01g39970.1	2.13719	159.964	6.22589		LOC_Os08g05620.1	12.2289	155.634	3.66979
LOC_Os07g29760.1	0.398185	42.8065	6.74825		LOC_Os04g54850.1	0.0934319	6.77669	6.18052		LOC_Os02g57060.1	1.20981	15.272	3.65804
LOC_Os11g37970.1	0.952156	100.136	6.71654		LOC_Os03g46060.1	2.80534	197.468	6.1373		LOC_Os04g57220.2	1.29604	16.0613	3.6314
LOC_Os03g19610.1	0.227415	23.8103	6.71011		LOC_Os02g37970.1	0.258655	17.9787	6.11912		LOC_Os02g15550.1	0.28296	3.5066	3.6314
LOC_Os04g49980.1	0.841583	88.1135	6.71011		LOC_Os07g40860.1	0.264302	18.105	6.09806		LOC_Os08g36420.2	0.214021	2.65227	3.6314
LOC_Os03g08320.1	0.491876	50.8095	6.69066		LOC_Os12g15680.1	0.149963	10.1216	6.07669		LOC_Os12g02040.1	1.17983	14.6211	3.6314
LOC_Os03g31430.1	0.177622	18.2649	6.68412		LOC_Os12g38860.1	0.651042	41.9739	6.0106		LOC_Os10g09990.1	7.99968	99.0446	3.63006
LOC_Os02g37480.1	2.23979	224.036	6.64423		LOC_Os10g35930.1	4.99619	319.477	5.99874		LOC_Os11g25780.1	79.7788	985.135	3.62624
LOC_Os06g29730.1	1.19895	119.365	6.63747		LOC_Os06g40890.1	0.598864	38.2077	5.99549		LOC_Os04g12830.1	1.22805	15.1241	3.62241
LOC_Os11g45220.1	0.619595	61.5892	6.63521		LOC_Os04g01150.1	0.238101	14.8711	5.96479		LOC_Os05g38040.4	1.37059	16.8374	3.6188
LOC_Os03g17870.1	7.44551	691.845	6.53793		LOC_Os01g23070.1	0.147911	9.08909	5.94133		LOC_Os04g02900.1	5.15286	63.1817	3.61606
LOC_Os01g28450.1	0.786764	70.974	6.49522		LOC_Os05g03884.1	0.155113	9.37541	5.91749		LOC_Os01g07890.1	4.56637	55.918	3.61419
LOC_Os03g51350.1	0.680112	60.7171	6.48019		LOC_Os01g60850.1	0.0868367	5.16114	5.89324		LOC_Os03g61890.2	0.20761	2.53553	3.61034
LOC_Os01g11940.1	0.262995	23.356	6.47261		LOC_Os10g34910.1	0.361993	21.1504	5.86858		LOC_Os05g07890.1	1.16246	14.197	3.61034
LOC_Os10g39980.1	0.153755	13.6546	6.47261		LOC_Os10g36180.1	0.18341	10.5314	5.84349		LOC_Os02g28334.1	1.15506	14.1067	3.61034
LOC_Os08g28710.1	0.159703	14.1829	6.47261		LOC_Os02g39380.1	0.358137	20.5643	5.84349		LOC_Os03g31690.1	3.73412	45.313	3.60108
LOC_Os07g36570.1	0.402858	34.8354	6.43414		LOC_Os08g34910.1	0.654226	37.3775	5.83624		LOC_Os08g06110.2	0.429867	5.21133	3.59969
LOC_Os12g39630.1	0.607514	50.7716	6.38496		LOC_Os03g05770.1	0.154401	8.7102	5.81795		LOC_Os12g39520.1	1.99753	24.1087	3.59326
LOC_Os11g42200.1	0.145977	12.1452	6.37849		LOC_Os06g30179.1	0.287122	16.0527	5.80501		LOC_Os01g07980.1	2.504	30.0672	3.58589
LOC_Os01g06740.1	0.621563	50.7449	6.35122		LOC_Os11g13630.1	0.276371	15.034	5.76548		LOC_Os11g39254.1	1.15949	13.7442	3.56727
LOC_Os03g61270.1	0.187422	15.2429	6.3457		LOC_Os04g10500.1	0.877177	46.8331	5.73852		LOC_Os04g57300.2	0.21593	2.55958	3.56727
LOC_Os07g10840.1	8.69331	682.319	6.2944		LOC_Os09g33910.1	0.276623	14.7691	5.73852		LOC_Os03g13600.1	0.452694	5.36612	3.56727
LOC_Os05g29790.1	0.147629	11.4546	6.2778		LOC_Os02g03640.1	0.134321	7.17152	5.73852		LOC_Os08g09010.1	0.614469	7.28375	3.56727
LOC_Os06g21910.1	0.589717	45.2048	6.26031		LOC_Os07g49100.1	1.67449	87.4087	5.70598		LOC_Os03g18190.1	0.195306	2.3151	3.56727
LOC_Os06g35590.1	0.150213	11.3742	6.24261		LOC_Os03g02050.1	0.373152	19.171	5.68302		LOC_Os05g10670.1	14.2761	168.79	3.56355
LOC_Os09g34920.1	0.181679	13.7568	6.24261		LOC_Os12g32290.1	1.93371	96.9114	5.64722		LOC_Os10g32520.2	3.24242	38.2019	3.5585
LOC_Os07g02970.1	0.163138	12.2004	6.22469		LOC_Os02g41610.1	0.0989621	4.88489	5.62531		LOC_Os08g29720.2	1.8033	21.1991	3.5553
LOC_Os10g38110.1	0.130133	9.61042	6.20654		LOC_Os05g35690.1	0.898	43.8741	5.61051		LOC_Os09g35880.1	53.0424	622.372	3.55256
LOC_Os02g09530.1	0.503262	37.1662	6.20654		LOC_Os01g06620.1	1.28014	61.642	5.58954		LOC_Os09g30412.1	179.63	2106.45	3.55171
LOC_Os12g38860.1	0.584642	41.9739	6.16579		LOC_Os03g10210.1	0.234412	11.0986	5.56519		LOC_Os05g42250.1	14.9791	175.196	3.54795
LOC_Os02g32740.1	0.274738	19.2622	6.13158		LOC_Os05g07810.1	0.28849	13.3684	5.53416		LOC_Os01g39060.1	9.04004	105.535	3.54524
LOC_Os10g37340.1	0.313571	21.9849	6.13158		LOC_Os03g54160.2	0.304759	13.9688	5.51839		LOC_Os07g26100.1	1.58562	18.3073	3.5293
LOC_Os02g45225.1	3.20168	220.626	6.10663		LOC_Os04g58090.1	0.266162	12.0656	5.50245		LOC_Os02g36619.1	0.348916	4.01062	3.52288
LOC_Os01g74300.1	18.7917	1270.3	6.07893		LOC_Os07g23660.1	4.83342	218.567	5.49888		LOC_Os08g04840.1	0.549563	6.31697	3.52288
LOC_Os05g05030.1	0.813251	54.7374	6.07268		LOC_Os02g44590.1	0.0836677	3.70852	5.47003		LOC_Os06g38930.1	0.620499	7.06866	3.50994
LOC_Os04g41620.1	0.862734	57.7992	6.06599		LOC_Os07g44670.1	0.104534	4.63341	5.47003		LOC_Os05g23140.1	0.602241	6.81431	3.50016
LOC_Os04g38720.1	0.420792	27.9288	6.05251		LOC_Os06g49470.1	1.25963	55.1978	5.45354		LOC_Os02g13800.1	1.82917	20.5874	3.4925
LOC_Os11g26790.1	3.51241	231.358	6.04152		LOC_Os02g10300.1	0.315235	13.6551	5.43686		LOC_Os07g35390.1	1.89226	21.2651	3.49031
LOC_Os05g32960.1	0.128341	8.39827	6.03204		LOC_Os03g59430.2	3.5774	151.471	5.40399		LOC_Os02g39730.1	1.3536	15.2117	3.49031
LOC_Os03g54170.1	0.253785	16.607	6.03204		LOC_Os12g01880.1	0.18566	7.85521	5.40291		LOC_Os01g51360.1	1.33512	14.8669	3.47707
LOC_Os02g37970.1	0.278729	17.9787	6.01128		LOC_Os11g43990.1	0.641157	26.6427	5.37692		LOC_Os01g12080.3	0.425834	4.7418	3.47707
LOC_Os04g47150.1	0.112608	7.26351	6.01128		LOC_Os11g26750.1	0.317885	13.1293	5.36815		LOC_Os03g05360.1	0.12332	1.3732	3.47707
LOC_Os08g39460.1	0.190487	12.1088	5.99022		LOC_Os07g42924.1	0.206149	8.5144	5.36815		LOC_Os08g44300.1	1.67012	18.5374	3.47241
LOC_Os03g08330.1	2.0715	131.127	5.98415		LOC_Os01g65860.1	0.165279	6.8264	5.36815		LOC_Os03g14669.2	7.64932	84.7483	3.46978
LOC_Os04g46970.1	0.207914	13.1194	5.97957		LOC_Os02g38040.1	0.152996	6.16496	5.33252		LOC_Os04g43410.1	2.19294	23.6314	3.42977
LOC_Os12g15680.1	0.161602	10.1216	5.96885		LOC_Os09g18594.1	0.0998107	4.02186	5.33252		LOC_Os01g56260.1	0.383556	4.13325	3.42977
LOC_Os09g30490.1	0.434818	27.2339	5.96885		LOC_Os11g26790.1	5.76669	231.358	5.32624		LOC_Os10g03400.2	0.453712	4.88926	3.42977
LOC_Os05g01140.1	0.170028	10.4904	5.94715		LOC_Os02g09530.1	0.934031	37.1662	5.31438		LOC_Os11g29810.1	1.66736	17.9677	3.42977
LOC_Os03g55230.1	0.40137	24.5762	5.93618		LOC_Os03g16940.1	0.347846	13.666	5.296		LOC_Os02g57350.1	0.552237	5.95098	3.42977
LOC_Os05g11320.1	26.4106	1610.16	5.92994		LOC_Os12g01950.1	0.425934	16.7339	5.296		LOC_Os07g32650.1	0.402107	4.33316	3.42977
LOC_Os11g05380.1	1.01857	61.7332	5.92142		LOC_Os01g21135.1	0.171072	6.72099	5.296		LOC_Os03g26920.1	0.400299	4.31367	3.42977
LOC_Os07g37454.1	0.659481	39.4557	5.90276		LOC_Os11g47140.1	0.869615	33.9147	5.28539		LOC_Os05g50840.1	5.56493	59.6828	3.42288
LOC_Os09g34230.1	0.94198	55.6527	5.88461		LOC_Os03g01420.1	0.581414	22.5495	5.27738		LOC_Os07g31870.1	2.11627	22.4251	3.40552
LOC_Os07g48710.1	0.281132	16.5569	5.88004		LOC_Os08g34879.1	1.63835	63.4235	5.2747		LOC_Os06g48500.2	1.58217	16.7397	3.40329
LOC_Os06g46740.1	0.836188	48.725	5.86469		LOC_Os08g40680.1	0.275365	10.541	5.25852		LOC_Os09g13440.1	4.07577	43.0975	3.40246
LOC_Os10g28120.1	1.10547	63.8133	5.85113		LOC_Os01g68720.1	0.20229	7.74369	5.25852		LOC_Os03g19560.3	0.507592	5.36047	3.40062
LOC_Os09g39930.1	0.548705	31.6313	5.84918		LOC_Os04g43770.1	0.533732	20.4313	5.25852		LOC_Os09g23399.1	0.477328	4.97229	3.38086
LOC_Os10g34920.1	0.315696	18.0022	5.8335		LOC_Os08g08970.1	0.321943	12.324	5.25852		LOC_Os04g54310.1	4.22269	43.9874	3.38086
LOC_Os07g14340.1	0.210396	11.9976	5.8335		LOC_Os06g46740.1	1.29327	48.725	5.23556		LOC_Os11g30910.1	0.517015	5.3857	3.38086
LOC_Os05g50570.1	0.207188	11.4273	5.7854		LOC_Os11g31540.1	0.302626	11.2797	5.22005		LOC_Os03g12840.1	0.438589	4.56874	3.38086
LOC_Os03g45450.1	1.20337	66.3711	5.7854		LOC_Os06g47470.1	0.173923	6.48259	5.22005		LOC_Os03g22790.1	8.531	88.5442	3.37561
LOC_Os10g08022.1	0.218868	12.0715	5.7854		LOC_Os01g54030.1	0.277511	10.3436	5.22005		LOC_Os01g12770.1	7.19759	74.5654	3.37292
LOC_Os10g34910.1	0.390088	21.1504	5.76074		LOC_Os05g33130.1	0.454735	16.2621	5.16034		LOC_Os03g06240.1	0.480054	4.9662	3.37087
LOC_Os07g23640.1	9.77526	525.441	5.74825		LOC_Os07g23640.1	14.8667	525.441	5.14337		LOC_Os02g13420.1	4.78004	49.3788	3.3688
LOC_Os03g05770.1	0.166384	8.7102	5.71011		LOC_Os08g07500.1	0.205588	7.24864	5.13988		LOC_Os03g20380.8	0.246338	2.52184	3.35577
LOC_Os01g43851.1	0.741167	38.8	5.71011		LOC_Os05g34260.1	0.80759	28.4001	5.13613		LOC_Os03g16220.5	0.284691	2.91447	3.35577
LOC_Os01g57730.1	0.187529	9.81713	5.71011		LOC_Os12g36850.1	0.36549	12.5183	5.09806		LOC_Os01g02800.1	0.266984	2.7332	3.35577
LOC_Os10g35930.1	6.15309	319.477	5.69826		LOC_Os02g05780.1	1.10246	37.7601	5.09806		LOC_Os12g44070.1	0.290428	2.9732	3.35577
LOC_Os02g02930.1	0.149251	7.53422	5.65765		LOC_Os07g48730.1	0.185319	6.3473	5.09806		LOC_Os08g31140.1	1.11362	11.4005	3.35577
LOC_Os06g09240.1	0.217845	10.9968	5.65765		LOC_Os06g08380.1	0.0494972	1.69531	5.09806		LOC_Os03g19250.1	35.121	358.756	3.3526
LOC_Os04g21710.1	0.805219	40.0831	5.63747		LOC_Os10g32810.1	4.95094	168.077	5.08527		LOC_Os05g51110.1	2.00731	20.395	3.34488
LOC_Os07g03770.1	0.600946	29.7741	5.63068		LOC_Os12g05210.1	1.10313	36.6717	5.05499		LOC_Os05g30010.1	0.427136	4.29601	3.33023
LOC_Os03g22470.1	0.277543	13.751	5.63068		LOC_Os08g43570.1	0.207349	6.89297	5.05499		LOC_Os02g51910.1	2.02878	20.4049	3.33023
LOC_Os10g33240.1	0.29575	14.4687	5.61242		LOC_Os04g31710.1	0.259988	8.64285	5.05499		LOC_Os11g14980.1	0.5055	5.08417	3.33023
LOC_Os07g30670.1	0.335508	16.3092	5.6032		LOC_Os12g42650.1	1.66828	55.4591	5.05499		LOC_Os05g18524.1	1.79494	17.9885	3.32507
LOC_Os01g41420.1	0.688003	32.9619	5.58224		LOC_Os08g40180.1	0.121002	4.0225	5.05499		LOC_Os02g07930.1	1.64136	16.1399	3.29766
LOC_Os04g43680.1	0.525566	25.0567	5.57518		LOC_Os01g58910.1	0.35624	11.6632	5.03296		LOC_Os08g31980.1	0.828104	8.13053	3.29546
LOC_Os05g05070.1	1.27888	60.9714	5.57518		LOC_Os07g35380.1	0.1348	4.3454	5.0106		LOC_Os11g29710.1	1.86388	18.2594	3.29226
LOC_Os05g05040.1	21.3438	1011.55	5.56661		LOC_Os11g03840.1	0.216626	6.98312	5.0106		LOC_Os02g02400.2	1	9.69854	3.27776
LOC_Os03g47650.1	0.17879	8.35683	5.54661		LOC_Os02g06580.1	0.0960108	3.095	5.0106		LOC_Os03g10880.1	0.259988	2.5215	3.27776
LOC_Os05g44560.1	0.196928	8.92848	5.50267		LOC_Os07g03700.1	0.820125	26.4375	5.0106		LOC_Os02g54790.1	0.257993	2.50215	3.27776
LOC_Os01g47570.1	1.41175	61.5873	5.44708		LOC_Os05g01380.1	0.24887	8.02255	5.0106		LOC_Os11g39540.1	0.87338	8.47048	3.27776
LOC_Os04g57280.1	0.623544	26.8134	5.42632		LOC_Os04g40470.1	0.174626	5.62921	5.0106		LOC_Os06g49110.1	0.413047	4.00594	3.27776
LOC_Os05g39720.1	0.430418	18.1063	5.39461		LOC_Os03g14310.1	1.08663	34.6636	4.99549		LOC_Os02g44990.1	0.763656	7.40633	3.27776
LOC_Os04g56430.1	0.913483	38.4274	5.39461		LOC_Os02g51930.1	1.03817	32.7691	4.98022		LOC_Os02g43370.1	0.283093	2.74558	3.27776
LOC_Os01g65150.1	0.363358	15.2853	5.39461		LOC_Os11g04954.1	0.199885	6.24212	4.96479		LOC_Os07g02800.3	0.353949	3.43277	3.27776
LOC_Os01g62950.1	0.575156	23.9262	5.37849		LOC_Os11g05480.1	0.135464	4.23033	4.96479		LOC_Os02g39720.2	4.95402	47.8145	3.27078
LOC_Os11g35330.1	0.139008	5.71769	5.36219		LOC_Os08g28030.1	0.127261	3.97417	4.96479		LOC_Os01g66020.1	2.80642	27.0501	3.26883
LOC_Os12g44350.1	0.468891	19.2864	5.36219		LOC_Os11g32890.1	0.367265	11.0992	4.91749		LOC_Os09g28500.1	6.25869	60.3032	3.2683
LOC_Os12g37690.1	0.250087	10.2866	5.36219		LOC_Os12g27830.1	0.428649	12.9543	4.91749		LOC_Os07g16364.1	3.80961	36.691	3.26771
LOC_Os07g49100.1	2.13253	87.4087	5.35714		LOC_Os12g05540.1	0.167846	5.0725	4.91749		LOC_Os01g62290.1	1.38291	13.2879	3.26434
LOC_Os07g15440.1	0.233271	9.52224	5.35122		LOC_Os05g51230.1	0.127636	3.85732	4.91749		LOC_Os01g31750.1	2.24792	21.4987	3.25759
LOC_Os06g04900.1	0.337592	13.728	5.3457		LOC_Os12g44350.1	0.65268	19.2864	4.88507		LOC_Os05g41220.1	2.23203	21.2465	3.2508
LOC_Os08g31850.1	0.210125	8.44643	5.32902		LOC_Os08g01240.1	0.366819	10.7162	4.86858		LOC_Os08g30020.4	1.27332	12.0444	3.24169
LOC_Os03g30740.1	0.171548	6.89577	5.32902		LOC_Os08g04540.1	0.158112	4.61905	4.86858		LOC_Os07g38590.1	0.473038	4.46033	3.23712
LOC_Os02g42640.1	0.242283	9.73912	5.32902		LOC_Os07g15680.1	0.0923203	2.69703	4.86858		LOC_Os01g71010.2	0.439704	4.14601	3.23712
LOC_Os08g31090.1	0.258001	10.3709	5.32902		LOC_Os07g01340.1	0.174928	5.11032	4.86858		LOC_Os02g37834.3	0.447341	4.21802	3.23712
LOC_Os01g65140.1	1.2714	50.5124	5.31215		LOC_Os06g05470.1	0.376869	11.0098	4.86858		LOC_Os09g31482.1	9.90917	93.3278	3.23547
LOC_Os09g26780.1	0.952852	37.8566	5.31215		LOC_Os06g41480.1	0.23267	6.71904	4.8519		LOC_Os03g07870.1	4.48335	42.1014	3.23122
LOC_Os02g47470.1	0.278135	10.7902	5.2778		LOC_Os08g24750.1	0.146977	4.1457	4.81795		LOC_Os07g44330.2	1.16076	10.9002	3.23122
LOC_Os10g25290.1	9.8003	376.885	5.26516		LOC_Os03g42600.1	2.57335	70.5112	4.77613		LOC_Os03g62280.1	1.15359	10.7738	3.22332
LOC_Os05g05020.1	3.95289	151.967	5.2647		LOC_Os02g29210.3	0.135951	3.69773	4.76548		LOC_Os09g13570.1	66.9206	623.452	3.21976
LOC_Os05g33160.1	0.293532	11.2503	5.26031		LOC_Os07g44830.1	0.141282	3.84274	4.76548		LOC_Os08g09060.1	1.58112	14.653	3.21217
LOC_Os04g58810.1	1.42408	54.3912	5.25528		LOC_Os11g10090.1	0.887466	23.9892	4.75655		LOC_Os02g32530.3	0.944863	8.72739	3.20737
LOC_Os03g52680.1	1.10173	41.4544	5.23368		LOC_Os03g55230.1	0.931157	24.5762	4.72209		LOC_Os11g42970.1	7.02361	64.8278	3.20633
LOC_Os06g08460.1	0.223213	8.34653	5.22469		LOC_Os09g02180.1	1.32731	34.7644	4.71104		LOC_Os06g13680.1	257.025	2363.21	3.20077
LOC_Os02g04780.1	0.233606	8.73516	5.22469		LOC_Os06g06860.1	0.0972136	2.54619	4.71104		LOC_Os06g41010.1	45.9002	421.159	3.19779
LOC_Os01g03950.1	0.0935763	3.49908	5.22469		LOC_Os02g20280.1	0.969955	25.4048	4.71104		LOC_Os06g22340.1	8.52703	78.1952	3.19696
LOC_Os05g37190.1	0.888109	33.0428	5.21746		LOC_Os01g53630.1	0.154401	4.04402	4.71104		LOC_Os06g49130.1	0.687787	6.29992	3.1953
LOC_Os01g03360.1	1.11112	41.0285	5.20654		LOC_Os07g37920.1	3.38421	88.638	4.71104		LOC_Os02g15950.1	1.70922	15.6559	3.1953
LOC_Os08g41880.1	0.286064	10.563	5.20654		LOC_Os09g25960.1	0.108004	2.82879	4.71104		LOC_Os05g18604.1	1.40024	12.8257	3.1953
LOC_Os06g28050.4	0.490028	17.8654	5.18816		LOC_Os10g27360.1	0.176253	4.4388	4.65445		LOC_Os01g13480.1	42.6679	389.122	3.189
LOC_Os02g37590.1	0.228051	8.31428	5.18816		LOC_Os01g46850.1	0.397669	10.015	4.65445		LOC_Os04g30030.1	1.95663	17.805	3.18584
LOC_Os01g09220.1	1.42252	51.696	5.18353		LOC_Os10g42750.1	0.0806573	2.0313	4.65445		LOC_Os11g02080.1	4.7825	43.52	3.18584
LOC_Os06g13870.1	0.678461	24.5239	5.17578		LOC_Os07g10840.1	27.5983	682.319	4.6278		LOC_Os01g08970.1	0.596425	5.3988	3.17823
LOC_Os01g04330.1	8.94933	321.589	5.1673		LOC_Os03g08624.1	0.751555	18.4227	4.61546		LOC_Os01g06620.1	1.28014	11.5878	3.17823
LOC_Os10g25060.1	0.225997	8.02811	5.15069		LOC_Os05g05354.1	0.124282	3.00475	4.59556		LOC_Os01g38610.1	2.25094	20.3484	3.17632
LOC_Os10g10420.1	0.484207	17.2005	5.15069		LOC_Os08g35310.1	0.290707	7.0284	4.59556		LOC_Os09g30454.1	0.775716	7.00083	3.17393
LOC_Os01g12660.1	0.219827	7.80894	5.15069		LOC_Os12g42200.1	0.200415	4.84541	4.59556		LOC_Os01g66830.1	1.46196	13.1286	3.16673
LOC_Os03g38950.2	0.243732	8.65812	5.15069		LOC_Os08g38020.1	0.182745	4.41822	4.59556		LOC_Os01g36790.1	0.406755	3.65271	3.16673
LOC_Os09g37910.1	1.70561	60.2699	5.14307		LOC_Os04g35030.1	0.118491	2.86475	4.59556		LOC_Os06g15370.1	14.0792	126.106	3.163
LOC_Os07g38440.1	1.90376	66.3816	5.12386		LOC_Os03g18860.1	0.144314	3.48906	4.59556		LOC_Os01g42810.1	2.1449	19.1213	3.1562
LOC_Os03g14610.1	0.208512	7.21209	5.11221		LOC_Os11g13860.1	0.515723	12.053	4.54665		LOC_Os02g45000.1	3.53622	31.4882	3.15453
LOC_Os07g07040.1	6.28592	217.419	5.11221		LOC_Os07g46130.1	0.24425	5.53614	4.50245		LOC_Os04g49350.1	17.6209	156.799	3.15356
LOC_Os08g39730.1	0.188396	6.5163	5.11221		LOC_Os03g01490.1	1.23019	27.5115	4.48308		LOC_Os04g12530.1	1.97795	17.5846	3.15223
LOC_Os03g17790.1	0.62835	21.7335	5.11221		LOC_Os01g48900.1	0.112459	2.49233	4.47003		LOC_Os01g12280.1	6.70639	59.4713	3.14858
LOC_Os02g58260.1	0.408664	14.135	5.11221		LOC_Os06g19780.1	0.297567	6.59474	4.47003		LOC_Os11g24790.1	0.911524	8.05461	3.14346
LOC_Os05g41760.1	0.33108	11.4515	5.11221		LOC_Os03g06430.1	0.727467	16.1222	4.47003		LOC_Os05g43300.3	0.543509	4.80268	3.14346
LOC_Os06g10130.1	0.943433	32.0438	5.08598		LOC_Os04g21820.1	0.609723	13.5128	4.47003		LOC_Os07g43800.1	1.60459	14.1788	3.14346
LOC_Os04g55710.1	4.17025	141.513	5.08466		LOC_Os04g41570.1	0.240753	5.3356	4.47003		LOC_Os12g34990.1	1.99722	17.6278	3.14179
LOC_Os01g46760.1	1.2567	42.4881	5.07935		LOC_Os01g29450.1	0.0666724	1.47761	4.47003		LOC_Os08g26230.2	6.61306	58.3679	3.14179
LOC_Os10g40640.1	1.78579	60.355	5.07884		LOC_Os03g05360.1	0.12332	2.65021	4.42563		LOC_Os01g37050.1	25.9686	228.279	3.13596
LOC_Os07g05940.1	0.151893	5.11172	5.07268		LOC_Os02g35660.1	0.146126	3.09126	4.40291		LOC_Os07g33360.1	0.835984	7.33562	3.13337
LOC_Os11g06570.1	0.0433777	1.45981	5.07268		LOC_Os11g20384.1	0.13492	2.85421	4.40291		LOC_Os07g01710.1	0.662564	5.80114	3.13021
LOC_Os02g47810.1	0.179677	6.04675	5.07268		LOC_Os04g24510.1	0.260212	5.50473	4.40291		LOC_Os05g45020.1	3.1273	27.2193	3.12164
LOC_Os04g38042.1	0.10595	3.56558	5.07268		LOC_Os06g10990.1	0.175639	3.71561	4.40291		LOC_Os02g46660.1	19.2327	166.303	3.11218
LOC_Os04g21340.1	2.1026	70.7599	5.07268		LOC_Os11g14000.1	0.207705	4.39396	4.40291		LOC_Os06g34070.1	1.6555	14.2719	3.10784
LOC_Os04g41960.1	19.9614	668.95	5.06661		LOC_Os04g52770.1	0.159866	3.38193	4.40291		LOC_Os10g35110.1	0.706245	6.08847	3.10784
LOC_Os03g27230.1	1.07832	36.0011	5.06119		LOC_Os05g29790.1	0.547987	11.4546	4.38564		LOC_Os09g04220.1	0.665112	5.73386	3.10784
LOC_Os06g06360.1	0.336373	11.1629	5.05251		LOC_Os07g43570.1	9.21184	191.094	4.37465		LOC_Os04g11390.2	0.610954	5.26697	3.10784
LOC_Os02g53400.1	3.46111	114.321	5.04572		LOC_Os01g02690.1	0.628507	12.9794	4.36815		LOC_Os11g44630.1	1.0703	9.22691	3.10784
LOC_Os09g35010.1	0.996273	32.9072	5.04572		LOC_Os01g19770.1	0.803432	16.4569	4.35637		LOC_Os11g32780.1	0.797084	6.87158	3.10784
LOC_Os07g44140.1	0.428158	14.1422	5.04572		LOC_Os06g51060.1	3.12446	63.8491	4.35299		LOC_Os07g08300.1	0.724419	6.24514	3.10784
LOC_Os09g33910.1	0.447139	14.7691	5.04572		LOC_Os03g16900.1	0.176458	3.55518	4.33252		LOC_Os03g30420.1	1.36703	11.785	3.10784
LOC_Os02g49480.1	0.194347	6.35876	5.03204		LOC_Os06g49050.1	0.246238	4.96106	4.33252		LOC_Os07g08300.3	0.281077	2.42313	3.10784
LOC_Os01g66010.1	0.175142	5.56667	4.99022		LOC_Os09g35570.1	0.178225	3.59078	4.33252		LOC_Os02g54030.1	1.26834	10.9342	3.10784
LOC_Os02g41510.1	0.312969	9.94735	4.99022		LOC_Os06g36390.2	0.191414	3.85651	4.33252		LOC_Os07g40890.1	1.29882	11.197	3.10784
LOC_Os03g50490.1	0.380529	12.0947	4.99022		LOC_Os03g01820.1	0.236797	4.77085	4.33252		LOC_Os04g38530.1	2.33606	19.9101	3.09135
LOC_Os01g16920.1	0.337592	10.73	4.99022		LOC_Os11g03820.1	0.224334	4.51975	4.33252		LOC_Os09g09540.1	15.8549	134.697	3.08671
LOC_Os05g50610.2	0.223365	7.09941	4.99022		LOC_Os02g37890.1	0.22771	4.58777	4.33252		LOC_Os04g53994.1	5.97666	50.6572	3.08336
LOC_Os11g37200.1	1.88817	59.2567	4.97192		LOC_Os11g33970.1	0.188317	3.79411	4.33252		LOC_Os02g50060.1	1.99471	16.8891	3.08184
LOC_Os01g42190.1	4.09562	128.26	4.96885		LOC_Os03g40390.1	0.16367	3.29753	4.33252		LOC_Os07g46420.1	2.47685	20.8674	3.07467
LOC_Os04g54600.1	0.571127	17.8857	4.96885		LOC_Os08g31340.1	0.185319	3.73371	4.33252		LOC_Os01g41910.1	4.59831	38.7124	3.07362
LOC_Os03g24870.1	0.321611	9.92138	4.94715		LOC_Os01g03360.1	2.06219	41.0285	4.31438		LOC_Os07g47590.1	1.40511	11.7348	3.06203
LOC_Os02g14190.1	0.208246	6.42419	4.94715		LOC_Os07g37454.1	1.98895	39.4557	4.31016		LOC_Os01g65902.1	1.1167	9.32612	3.06203
LOC_Os08g40180.1	0.130393	4.0225	4.94715		LOC_Os10g08022.1	0.609314	12.0715	4.30828		LOC_Os03g43860.1	1.12396	9.38674	3.06203
LOC_Os08g40850.1	3.22697	98.6615	4.93424		LOC_Os02g13290.1	1.45961	28.9173	4.30828		LOC_Os09g19380.1	1.51124	12.6211	3.06203
LOC_Os05g50100.1	0.707405	21.4921	4.92513		LOC_Os01g44260.1	0.408402	8.02255	4.296		LOC_Os12g08760.1	11.0738	91.9234	3.05328
LOC_Os02g08270.1	0.481348	14.6241	4.92513		LOC_Os08g10440.1	0.459081	8.97182	4.28858		LOC_Os04g56230.1	30.9304	256.611	3.05248
LOC_Os01g58910.1	0.383889	11.6632	4.92513		LOC_Os02g12440.1	0.293527	5.71669	4.28362		LOC_Os06g40210.1	21.0765	174.413	3.0488
LOC_Os01g69840.1	2.80166	84.8571	4.92068		LOC_Os03g51350.1	3.15564	60.7171	4.2661		LOC_Os02g22084.1	0.364756	3.0135	3.04644
LOC_Os07g01770.1	2.17409	65.4057	4.91093		LOC_Os07g03710.1	0.648022	12.4032	4.25852		LOC_Os08g33670.1	0.613017	5.06456	3.04644
LOC_Os02g44870.1	31.1604	933.694	4.90517		LOC_Os02g30910.1	0.386496	7.39755	4.25852		LOC_Os11g22396.1	0.506911	4.18795	3.04644
LOC_Os05g48680.1	0.572129	17.1148	4.90276		LOC_Os06g49840.1	0.224334	4.29376	4.25852		LOC_Os06g46030.1	0.619712	5.11987	3.04644
LOC_Os07g44850.1	0.223519	6.68638	4.90276		LOC_Os11g36500.1	0.632447	12.1051	4.25852		LOC_Os08g20885.1	1.93991	16.0269	3.04644
LOC_Os07g03700.1	0.883776	26.4375	4.90276		LOC_Os11g37960.1	0.821238	15.7185	4.25852		LOC_Os04g43400.1	1.64471	13.4699	3.03384
LOC_Os03g12570.1	0.222527	6.60472	4.89144		LOC_Os06g46140.1	1.57823	29.6113	4.22977		LOC_Os12g32480.1	0.703127	5.75851	3.03384
LOC_Os05g11330.1	0.70511	20.7632	4.88004		LOC_Os08g39730.1	0.349655	6.5163	4.22005		LOC_Os12g16690.1	2.67495	21.9074	3.03384
LOC_Os11g14380.1	0.429379	12.6438	4.88004		LOC_Os03g14610.1	0.38699	7.21209	4.22005		LOC_Os11g47970.1	3131.46	25568.1	3.02944
LOC_Os02g54600.1	20.4688	602.417	4.87926		LOC_Os12g39880.1	0.213117	3.97173	4.22005		LOC_Os11g22449.1	5.98519	48.7759	3.0267
LOC_Os01g65169.1	3.49943	102.813	4.87676		LOC_Os03g04560.1	0.352814	6.48632	4.20042		LOC_Os03g53170.1	2.48788	20.1609	3.01857
LOC_Os04g37490.1	0.714117	20.9172	4.87239		LOC_Os06g48720.1	0.345266	6.26061	4.18052		LOC_Os08g37920.1	0.374769	3.02892	3.01473
LOC_Os04g54180.1	0.530913	15.5096	4.86854		LOC_Os01g71830.1	0.250934	4.55011	4.18052		LOC_Os09g18020.1	0.326546	2.63917	3.01473
LOC_Os10g10700.1	0.263846	7.64609	4.85695		LOC_Os04g25440.1	2.16988	39.3458	4.18052		LOC_Os04g57210.3	0.758778	6.13251	3.01473
LOC_Os03g06180.1	0.135994	3.94102	4.85695		LOC_Os06g08990.1	0.274118	4.9705	4.18052		LOC_Os05g07140.1	1.52649	12.3372	3.01473
LOC_Os04g38790.1	0.543976	15.7641	4.85695		LOC_Os01g71474.1	0.20943	3.79753	4.18052		LOC_Os01g10130.1	0.708311	5.72464	3.01473
ChrUn.fgenesh	0.342916	9.93751	4.85695		LOC_Os11g44880.1	0.187967	3.40834	4.18052		LOC_Os03g21890.1	4.57991	36.8254	3.00731
LOC_Os04g44870.1	0.650925	18.8634	4.85695		LOC_Os01g52790.1	1.43971	24.9455	4.11493		LOC_Os04g43380.1	2.5149	20.1751	3.004
LOC_Os10g40040.1	0.264918	7.67715	4.85695		LOC_Os02g15860.1	2.12369	36.3689	4.09806		LOC_Os04g54300.1	13.3174	106.395	2.99805
LOC_Os07g37230.1	0.206925	5.99655	4.85695		LOC_Os02g36619.1	0.348916	5.97529	4.09806		LOC_Os12g03650.1	0.603322	4.81108	2.99536
LOC_Os05g40890.2	3.51415	100.852	4.84293		LOC_Os01g34610.1	0.325755	5.57865	4.09806		LOC_Os09g35790.2	0.796804	6.35398	2.99536
LOC_Os12g17430.1	0.725234	20.7908	4.84136		LOC_Os11g10110.1	0.207848	3.55946	4.09806		LOC_Os01g56930.1	5.03444	40.086	2.9932
LOC_Os12g43820.1	3.63155	103.882	4.83822		LOC_Os06g04990.1	0.300821	5.15166	4.09806		LOC_Os01g36220.1	15.8959	126.196	2.98893
LOC_Os03g58300.1	0.471944	13.4561	4.8335		LOC_Os12g38550.1	0.214628	3.67558	4.09806		LOC_Os03g17200.1	15.3228	121.089	2.98231
LOC_Os05g40020.1	1.83416	51.7811	4.81924		LOC_Os11g05410.1	0.188317	3.225	4.09806		LOC_Os02g27850.1	0.502006	3.9671	2.98231
LOC_Os01g31370.1	0.160016	4.48759	4.80965		LOC_Os08g41690.1	0.119852	2.0525	4.09806		LOC_Os04g51880.6	0.317662	2.51032	2.98231
LOC_Os01g65670.1	0.181376	5.0866	4.80965		LOC_Os09g39930.1	1.86701	31.6313	4.08255		LOC_Os07g46980.1	5.83845	46.1382	2.98231
LOC_Os11g31450.1	0.157467	4.41608	4.80965		LOC_Os03g48320.1	1.19683	20.2377	4.07976		LOC_Os01g70850.2	0.676008	5.34214	2.98231
LOC_Os08g37630.1	1.47897	41.4771	4.80965		LOC_Os01g43320.1	0.668418	11.2785	4.07669		LOC_Os01g38100.1	1.42335	11.2087	2.97725
LOC_Os02g19650.1	0.188942	5.29879	4.80965		LOC_Os07g49370.1	1.46995	24.6181	4.06588		LOC_Os04g55270.1	3.85862	30.2947	2.97291
LOC_Os05g42040.1	0.147296	4.13085	4.80965		LOC_Os12g16720.1	1.39331	23.2994	4.06371		LOC_Os06g35060.1	4.30566	33.8044	2.97291
LOC_Os01g50420.1	0.39625	11.1127	4.80965		LOC_Os09g12290.1	0.669527	11.1768	4.06122		LOC_Os11g33320.1	9.45706	74.2491	2.97291
LOC_Os03g04890.1	0.121458	3.40622	4.80965		LOC_Os11g37950.1	2.27783	37.3696	4.03613		LOC_Os09g37660.1	0.986556	7.70765	2.96582
LOC_Os04g54200.1	0.983257	27.4218	4.80161		LOC_Os03g17870.1	42.8375	691.845	4.0135		LOC_Os06g40818.1	0.607988	4.75002	2.96582
LOC_Os05g33400.1	0.660149	17.8965	4.76074		LOC_Os03g52380.1	2.02425	32.6268	4.0106		LOC_Os01g74410.2	11.088	86.5241	2.9641
LOC_Os08g36320.5	0.221695	6.0101	4.76074		LOC_Os07g19000.1	0.976213	15.7346	4.0106		LOC_Os08g02180.1	4.64239	35.9569	2.95333
LOC_Os02g54900.1	0.217554	5.89783	4.76074		LOC_Os11g39540.1	0.87338	14.0771	4.0106		LOC_Os01g42710.1	2.39984	18.5669	2.95172
LOC_Os04g48950.1	0.27267	7.39202	4.76074		LOC_Os06g49760.1	0.628507	10.1302	4.0106		LOC_Os03g10620.2	28.0108	216.423	2.9498
LOC_Os01g50820.1	0.154118	4.1781	4.76074		LOC_Os07g48330.1	0.34507	5.38801	3.96479		LOC_Os01g46380.1	99.6272	768.521	2.94747
LOC_Os02g53380.1	0.343398	9.20242	4.74406		LOC_Os01g27140.1	0.788089	12.3054	3.96479		LOC_Os11g01010.1	3.42227	26.342	2.94434
LOC_Os06g34730.1	1.76468	47.1803	4.7407		LOC_Os01g48640.1	1.38956	20.997	3.91749		LOC_Os08g30730.2	22.4887	171.733	2.93289
LOC_Os03g24510.1	0.365803	9.74585	4.73565		LOC_Os01g57340.1	0.345858	5.22612	3.91749		LOC_Os02g17330.1	12.0914	92.3101	2.93251
LOC_Os04g46940.1	0.197047	5.2498	4.73565		LOC_Os11g31450.1	0.292251	4.41608	3.91749		LOC_Os12g35940.1	4.17757	31.7415	2.92563
LOC_Os02g36210.1	0.21476	5.72172	4.73565		LOC_Os01g09460.1	1.577	23.6705	3.90784		LOC_Os01g12270.1	106.607	809.107	2.92403
LOC_Os12g42610.1	6.34	168.171	4.72931		LOC_Os06g03830.1	0.603241	8.91276	3.88507		LOC_Os08g38930.1	2.62014	19.7645	2.91519
LOC_Os07g07290.1	1.16331	30.4495	4.71011		LOC_Os07g32650.1	0.402107	5.91405	3.87849		LOC_Os02g34130.1	0.324706	2.44935	2.91519
LOC_Os05g32070.1	0.265565	6.95114	4.71011		LOC_Os07g15930.1	0.351482	5.13406	3.86858		LOC_Os06g24040.1	2.90987	21.9499	2.91519
LOC_Os02g30190.1	0.441888	11.5664	4.71011		LOC_Os12g32814.1	0.491675	7.18185	3.86858		LOC_Os12g16290.1	0.626988	4.72955	2.91519
LOC_Os04g55840.1	0.169234	4.42968	4.71011		LOC_Os01g04510.1	1.6012	23.1197	3.8519		LOC_Os02g56310.1	0.914278	6.89666	2.91519
LOC_Os05g49940.1	0.836188	21.8872	4.71011		LOC_Os02g42310.1	0.521769	7.53382	3.8519		LOC_Os03g48370.1	2.00694	15.139	2.91519
LOC_Os01g09830.1	1.34572	35.2242	4.71011		LOC_Os04g21710.1	2.80209	40.0831	3.83842		LOC_Os09g24590.1	0.950658	7.17108	2.91519
LOC_Os04g34180.1	0.502099	12.9077	4.68412		LOC_Os01g25460.1	1.64114	23.476	3.83842		LOC_Os03g04020.1	0.570634	4.30445	2.91519
LOC_Os06g18930.1	0.341838	8.73455	4.67535		LOC_Os05g32070.1	0.492876	6.95114	3.81795		LOC_Os04g56620.1	0.48995	3.69584	2.91519
LOC_Os05g03960.1	13.8772	354.153	4.67359		LOC_Os04g55840.1	0.31409	4.42968	3.81795		LOC_Os01g18800.3	0.621409	4.68746	2.91519
LOC_Os02g19820.1	21.954	555.119	4.66024		LOC_Os02g52010.1	1.06483	15.0176	3.81795		LOC_Os02g50050.1	1.39674	10.536	2.91519
LOC_Os12g02900.1	0.0772049	1.94866	4.65765		LOC_Os03g52390.1	2.40657	33.3343	3.79196		LOC_Os06g48500.1	2.23615	16.8679	2.91519
LOC_Os05g02310.1	0.276837	6.98739	4.65765		LOC_Os01g18660.1	1.02124	14.0598	3.78319		LOC_Os10g37290.1	2.0643	15.5716	2.91519
LOC_Os06g30640.1	0.214831	5.42236	4.65765		LOC_Os06g21240.1	2.56463	35.3083	3.78319		LOC_Os10g14180.2	0.875485	6.51418	2.89543
LOC_Os07g30240.1	0.329907	8.3269	4.65765		LOC_Os08g05440.1	0.807541	11.1178	3.78319		LOC_Os10g31940.1	3.70311	27.4902	2.89211
LOC_Os07g26900.1	0.213985	5.40101	4.65765		LOC_Os01g01940.1	0.486929	6.622	3.76548		LOC_Os01g68940.1	16.8126	124.69	2.89074
LOC_Os11g28610.1	0.125477	3.16704	4.65765		LOC_Os02g48330.1	0.265695	3.61332	3.76548		LOC_Os04g48410.1	5.48868	40.5962	2.88681
LOC_Os10g42410.2	0.272442	6.87647	4.65765		LOC_Os11g26760.1	0.761323	10.3536	3.76548		LOC_Os03g22190.1	2.02159	14.9194	2.88362
LOC_Os06g04480.1	1.34897	34.0481	4.65765		LOC_Os05g25950.1	1.22422	16.5254	3.75476		LOC_Os08g02110.1	2.73965	20.2118	2.88313
LOC_Os12g05260.1	6.95267	174.867	4.65255		LOC_Os10g28080.1	0.701064	9.41643	3.74756		LOC_Os03g06240.2	0.961023	7.04215	2.87337
LOC_Os02g51930.1	1.3052	32.7691	4.64999		LOC_Os07g46990.1	1.08728	14.6039	3.74756		LOC_Os01g33110.1	0.331373	2.41037	2.86273
LOC_Os04g49620.1	6.13105	150.109	4.61373		LOC_Os07g46960.1	11.7038	155.516	3.73202		LOC_Os11g01140.2	0.33283	2.42097	2.86273
LOC_Os12g36060.1	0.452307	10.9935	4.6032		LOC_Os03g40770.1	1.99753	26.4947	3.72941		LOC_Os03g56420.2	0.715005	5.20087	2.86273
LOC_Os07g10550.1	0.084815	2.06145	4.6032		LOC_Os02g17304.1	2.18331	28.7836	3.72065		LOC_Os10g20480.3	0.309513	2.25136	2.86273
LOC_Os09g02180.1	1.43032	34.7644	4.6032		LOC_Os03g63970.1	2.44843	32.2287	3.71842		LOC_Os03g53910.1	16.413	119.237	2.86092
LOC_Os08g28670.1	1.33744	32.2986	4.59392		LOC_Os09g24590.1	0.950658	12.4497	3.71104		LOC_Os06g50920.1	1.9438	14.0081	2.8493
LOC_Os03g09880.1	0.955411	22.9238	4.58458		LOC_Os02g37590.1	0.63488	8.31428	3.71104		LOC_Os12g35340.1	5.96462	42.9631	2.8486
LOC_Os06g03670.1	0.578728	13.7957	4.57518		LOC_Os02g32140.1	0.9737	12.7514	3.71104		LOC_Os06g49500.2	0.391833	2.81496	2.8448
LOC_Os07g07990.1	1.20115	28.633	4.57518		LOC_Os04g59190.1	1.24794	16.1333	3.69242		LOC_Os07g05880.1	0.5179	3.72063	2.8448
LOC_Os10g36650.1	2.65853	62.6282	4.55811		LOC_Os05g49100.1	0.741731	9.52678	3.68302		LOC_Os06g37000.1	0.588385	4.22701	2.8448
LOC_Os07g38370.1	0.31754	7.42106	4.54661		LOC_Os06g03670.1	1.07409	13.7957	3.68302		LOC_Os01g02890.1	0.31113	2.23519	2.8448
LOC_Os03g03500.1	0.20118	4.70168	4.54661		LOC_Os06g46030.1	0.619712	7.90755	3.67356		LOC_Os09g04310.1	0.713741	5.12757	2.8448
LOC_Os05g44210.1	0.1182	2.76239	4.54661		LOC_Os07g44410.1	4.25654	53.6681	3.65631		LOC_Os06g16350.1	0.684674	4.91876	2.8448
LOC_Os02g57860.1	0.210532	4.92022	4.54661		LOC_Os04g42520.1	0.431706	5.43611	3.65445		LOC_Os10g35220.1	0.311237	2.23595	2.8448
LOC_Os06g09230.2	0.105812	2.47288	4.54661		LOC_Os05g33400.1	1.42941	17.8965	3.64619		LOC_Os02g46850.1	8.24499	59.0658	2.84073
LOC_Os06g14260.1	0.150352	3.5138	4.54661		LOC_Os01g36790.1	0.406755	5.05363	3.63509		LOC_Os02g43810.1	2.34264	16.7532	2.83823
LOC_Os09g35030.1	3.58064	83.1662	4.53771		LOC_Os01g68290.1	4.84978	60.092	3.63118		LOC_Os03g08070.3	1.01213	7.23815	2.83823
LOC_Os01g51890.1	4.85469	112.322	4.53212		LOC_Os02g45780.1	0.95016	11.7253	3.62531		LOC_Os01g31870.4	2.04305	14.5857	2.83576
LOC_Os01g56330.1	3.88596	89.5739	4.52674		LOC_Os08g35630.1	2.84959	35.0212	3.61941		LOC_Os04g47670.2	3.06845	21.9062	2.83576
LOC_Os04g57550.1	6.64935	152.359	4.51812		LOC_Os02g12300.1	0.804429	9.88638	3.61941		LOC_Os02g03020.1	23.3333	166.486	2.83493
LOC_Os08g01330.1	2.89557	65.4715	4.49895		LOC_Os06g40020.1	1.09195	13.0429	3.57828		LOC_Os06g22960.1	41.2267	293.934	2.83384
LOC_Os03g28940.1	13.801	311.786	4.49771		LOC_Os01g74490.1	2.18766	26.0781	3.57538		LOC_Os12g10630.1	6.10891	43.5493	2.83366
LOC_Os01g45860.1	0.194347	4.36029	4.48772		LOC_Os07g37620.1	2.85676	33.9583	3.57131		LOC_Os07g35370.1	5.59743	39.8627	2.8322
LOC_Os05g43910.1	0.136107	3.05366	4.48772		LOC_Os12g25200.1	0.447341	5.295	3.56519		LOC_Os05g25950.1	1.22422	8.70691	2.8303
LOC_Os09g38110.1	2.06837	46.4053	4.48772		LOC_Os04g52950.1	1.43652	16.8829	3.55492		LOC_Os08g26230.6	6.11366	43.4219	2.82832
LOC_Os09g12620.1	0.384115	8.61787	4.48772		LOC_Os10g34700.1	0.506064	5.9476	3.55492		LOC_Os12g11830.1	4.59685	32.6114	2.82666
LOC_Os03g55760.1	0.213425	4.78833	4.48772		LOC_Os02g54590.1	0.315674	3.71001	3.55492		LOC_Os01g61120.1	13.5779	96.2221	2.82511
LOC_Os08g02030.1	0.198366	4.45047	4.48772		LOC_Os02g32860.1	1.34823	15.7757	3.54856		LOC_Os05g38530.1	31.6977	224.581	2.82479
LOC_Os01g57610.1	0.121142	2.71789	4.48772		LOC_Os09g17344.1	0.279175	3.23418	3.53416		LOC_Os06g24310.1	0.800513	5.65894	2.82153
LOC_Os02g02560.1	0.182902	4.10352	4.48772		LOC_Os12g32610.1	1.25832	14.5774	3.53416		LOC_Os10g32680.1	2.70946	19.0907	2.81679
LOC_Os04g42950.1	0.625537	13.8394	4.46754		LOC_Os04g08824.1	0.379945	4.40158	3.53416		LOC_Os06g24070.1	51.0987	359.481	2.81456
LOC_Os10g30410.1	1.03309	22.8562	4.46754		LOC_Os02g44990.1	0.763656	8.79184	3.52517		LOC_Os03g28300.1	4.09709	28.7983	2.81331
LOC_Os03g46060.1	9.06921	197.468	4.4445		LOC_Os06g30370.1	1.83188	21.0374	3.52156		LOC_Os01g45450.1	1.57004	10.9973	2.80828
LOC_Os11g13860.1	0.555749	12.053	4.43881		LOC_Os02g55890.1	1.0585	12.1559	3.52156		LOC_Os11g42510.1	0.718827	5.03501	2.80828
LOC_Os10g04342.1	0.104557	2.24806	4.42632		LOC_Os01g42780.1	0.647098	7.38784	3.5131		LOC_Os11g12740.1	0.470281	3.29408	2.80828
LOC_Os07g03025.1	0.174486	3.75158	4.42632		LOC_Os01g64470.1	3.88749	44.2826	3.50983		LOC_Os07g46400.1	3.99626	27.9917	2.80828
LOC_Os01g19460.1	0.0960287	2.0647	4.42632		LOC_Os10g39680.1	13.2681	149.585	3.49493		LOC_Os01g52110.1	1.51271	10.5957	2.80828
LOC_Os10g17650.1	0.176851	3.80245	4.42632		LOC_Os02g05000.1	1.85764	20.9249	3.49368		LOC_Os03g40770.1	1.99753	13.9917	2.80828
LOC_Os04g08824.1	0.204717	4.40158	4.42632		LOC_Os08g28670.1	2.89594	32.2986	3.47937		LOC_Os03g24830.1	4.23676	29.5676	2.80298
LOC_Os01g27360.1	0.96674	20.4845	4.40526		LOC_Os06g49660.1	0.365932	4.05493	3.47003		LOC_Os01g12760.1	1.91867	13.3453	2.79815
LOC_Os07g41310.1	0.820205	17.3284	4.40101		LOC_Os04g34180.1	1.16484	12.9077	3.47003		LOC_Os03g22810.1	37.6029	261.168	2.79606
LOC_Os04g58090.1	0.573639	12.0656	4.39461		LOC_Os12g37760.1	0.80868	8.87054	3.45538		LOC_Os12g36580.1	1.7044	11.8364	2.79589
LOC_Os02g42370.1	0.193482	4.06958	4.39461		LOC_Os03g61270.1	1.39138	15.2429	3.45354		LOC_Os05g13370.1	2.04018	14.1682	2.79589
LOC_Os01g62670.1	0.421335	8.86212	4.39461		LOC_Os03g08470.1	0.549896	5.9088	3.42563		LOC_Os01g17390.1	24.2101	168.069	2.79537
LOC_Os07g42960.1	1.67707	35.2032	4.39169		LOC_Os02g43370.1	0.283093	3.04192	3.42563		LOC_Os02g32450.1	6.34603	44.0232	2.79434
LOC_Os03g06330.1	3.27154	68.5338	4.38877		LOC_Os09g36280.1	0.715992	7.69355	3.42563		LOC_Os10g08011.1	3.71496	25.5594	2.78244
LOC_Os09g33550.1	1.34619	28.1576	4.38657		LOC_Os10g38090.1	0.750561	8.01459	3.41659		LOC_Os05g29735.1	3.65812	25.0857	2.77769
LOC_Os02g51860.1	1.8159	37.845	4.38135		LOC_Os02g03830.1	0.701335	7.41831	3.40291		LOC_Os03g12530.1	15.9349	109.099	2.77538
LOC_Os10g41980.1	0.51682	10.6289	4.36219		LOC_Os07g05510.1	2.26686	23.9775	3.40291		LOC_Os01g48620.1	12.8686	87.7109	2.7689
LOC_Os06g07790.1	0.231779	4.76678	4.36219		LOC_Os10g42610.2	0.378993	4.00877	3.40291		LOC_Os01g02560.1	6.61397	44.9812	2.76573
LOC_Os03g12520.1	1.03968	21.3821	4.36219		LOC_Os04g02120.1	4.53672	47.7179	3.39481		LOC_Os04g43990.1	7.64207	51.8817	2.76319
LOC_Os01g61690.1	0.144043	2.96239	4.36219		LOC_Os08g41780.1	0.849119	8.89594	3.38911		LOC_Os06g21140.1	13.5451	91.8034	2.76078
LOC_Os01g45110.1	0.169146	3.47866	4.36219		LOC_Os01g14630.1	2.62014	27.2744	3.37983		LOC_Os04g36780.1	3.63048	24.5912	2.75991
LOC_Os07g04990.2	0.374843	7.70903	4.36219		LOC_Os11g26780.1	4.09349	42.4149	3.37317		LOC_Os06g43875.1	1.57034	10.6368	2.75991
LOC_Os06g45160.1	0.476774	9.80534	4.36219		LOC_Os03g59550.1	2.41136	24.8987	3.36815		LOC_Os11g32260.1	0.324532	2.18575	2.75169
LOC_Os06g12320.1	0.221244	4.55011	4.36219		LOC_Os08g01330.1	6.38168	65.4715	3.35886		LOC_Os02g02400.3	0.560938	3.77796	2.75169
LOC_Os06g09310.1	0.436272	8.97238	4.36219		LOC_Os01g27890.1	0.991675	10.1564	3.35637		LOC_Os07g08210.2	0.75989	5.11791	2.75169
LOC_Os01g05100.1	0.178497	3.67097	4.36219		LOC_Os04g42950.1	1.35446	13.8394	3.35299		LOC_Os03g16910.1	3.0112	20.2807	2.75169
LOC_Os01g34880.1	0.189051	3.88803	4.36219		LOC_Os07g28570.1	1.09966	11.1884	3.34688		LOC_Os06g30950.2	0.514889	3.46782	2.75169
LOC_Os01g04160.1	0.105504	2.1698	4.36219		LOC_Os05g16420.1	1.41414	14.2457	3.33252		LOC_Os04g40740.4	0.589914	3.97312	2.75169
LOC_Os05g37660.1	2.04888	41.6585	4.3457		LOC_Os12g30520.1	0.315894	3.18222	3.33252		LOC_Os04g52180.1	6.0101	40.3832	2.7483
LOC_Os01g34560.1	0.502228	10.1723	4.34016		LOC_Os01g53040.1	0.319394	3.21749	3.33252		LOC_Os04g52330.1	18.0465	120.957	2.7447
LOC_Os07g34980.1	0.494861	10.0231	4.34016		LOC_Os07g08000.1	0.270323	2.72315	3.33252		LOC_Os02g52730.1	3.28198	21.957	2.74204
LOC_Os07g42280.1	3.45747	69.9521	4.33858		LOC_Os06g32630.1	0.501867	5.05567	3.33252		LOC_Os09g16760.1	4.76014	31.8034	2.74011
LOC_Os05g48930.1	4.48622	90.0054	4.32644		LOC_Os09g26560.1	0.471136	4.74609	3.33252		LOC_Os01g10290.2	0.990269	6.61618	2.74011
LOC_Os07g09420.1	3.83878	76.7269	4.32101		LOC_Os05g06840.1	0.279047	2.81104	3.33252		LOC_Os01g08020.1	1.24537	8.32059	2.74011
LOC_Os03g56060.1	0.363021	7.23965	4.3178		LOC_Os01g45290.1	0.303659	3.05897	3.33252		LOC_Os06g43990.1	7.69388	51.2815	2.73665
LOC_Os05g44060.1	1.92738	38.1972	4.30875		LOC_Os11g15520.1	1.64248	16.408	3.32045		ChrSy.fgenesh.mRNA.14	4.89267	32.5648	2.73462
LOC_Os02g32814.1	1.38301	27.1501	4.29508		LOC_Os02g48210.1	1.2035	12.0135	3.31935		LOC_Os08g04780.1	17.4959	116.436	2.73445
LOC_Os01g72490.1	0.157012	3.08233	4.29508		LOC_Os10g33240.1	1.46373	14.4687	3.30522		LOC_Os01g13390.1	8.11105	53.9504	2.73367
LOC_Os01g64470.1	2.25573	44.2826	4.29508		LOC_Os07g48460.1	10.6414	104.753	3.29924		LOC_Os07g05510.1	2.26686	15.0639	2.73233
LOC_Os09g36030.1	0.240852	4.72821	4.29508		LOC_Os06g37560.1	8.57326	84.3792	3.29897		LOC_Os01g41770.1	0.562676	3.73914	2.73233
LOC_Os06g05730.1	0.671707	13.1864	4.29508		LOC_Os01g33110.1	0.331373	3.2547	3.296		LOC_Os02g28980.1	10.9728	72.6936	2.72789
LOC_Os01g20970.1	1.1036	21.665	4.29508		LOC_Os04g48850.1	0.415505	4.04616	3.28362		LOC_Os01g70830.1	3.13834	20.7746	2.72675
LOC_Os03g14250.1	0.311847	6.04904	4.2778		LOC_Os01g06730.1	0.267259	2.60255	3.28362		LOC_Os01g58280.1	2.35202	15.489	2.71927
LOC_Os08g06170.1	1.15575	22.3286	4.27199		LOC_Os10g32470.1	0.325872	3.17331	3.28362		LOC_Os03g62610.1	6.99713	46.0266	2.71763
LOC_Os11g40810.1	0.884976	16.9595	4.26031		LOC_Os08g09060.1	1.58112	15.2906	3.27363		LOC_Os11g45090.1	2.2584	14.8339	2.71552
LOC_Os08g31630.1	0.241745	4.63274	4.26031		LOC_Os08g37670.1	43.5479	419.298	3.2673		LOC_Os03g56590.1	1.79649	11.7915	2.7145
LOC_Os08g09860.1	1.0112	19.3785	4.26031		LOC_Os11g14040.1	0.511625	4.89627	3.25852		LOC_Os05g46770.1	1.21612	7.96382	2.71118
LOC_Os03g17230.1	0.30722	5.88749	4.26031		LOC_Os10g26060.1	14.9581	142.436	3.25131		LOC_Os11g44990.1	1.4455	9.4574	2.70987
LOC_Os10g39700.1	2.44051	46.7695	4.26031		LOC_Os02g41840.1	1.98536	18.8571	3.24764		LOC_Os08g10300.1	6.69446	43.4818	2.69937
LOC_Os10g06630.1	0.642588	12.3144	4.26031		LOC_Os07g35390.1	1.89226	17.8367	3.23666		LOC_Os11g43900.1	36.1668	234.509	2.6969
LOC_Os07g48040.1	13.4993	257.701	4.25474		LOC_Os05g39260.1	2.07911	19.5481	3.23299		LOC_Os02g46860.1	2.96402	19.1644	2.6928
LOC_Os01g67360.1	4.07115	77.6906	4.25423		LOC_Os04g39030.1	0.510331	4.7982	3.23299		LOC_Os01g21590.1	0.736316	4.76078	2.6928
LOC_Os02g51060.1	1.19565	22.7735	4.25149		LOC_Os01g52130.1	0.316114	2.97214	3.23299		LOC_Os01g45290.1	0.303659	1.96336	2.6928
LOC_Os03g13300.1	2.12452	40.4301	4.25022		LOC_Os08g37444.2	0.875767	8.23408	3.23299		LOC_Os04g16450.1	5.759	37.0356	2.68502
LOC_Os04g33630.1	1.12712	21.4243	4.24853		LOC_Os01g05540.1	1.32151	12.3616	3.22561		LOC_Os02g32250.1	0.991404	6.35668	2.68073
ChrUn.fgenesh	0.556508	10.5781	4.24853		LOC_Os01g71350.1	4.98834	46.6618	3.22561		LOC_Os09g01360.1	2.24872	14.3531	2.67418
LOC_Os02g40840.1	0.450744	8.53263	4.24261		LOC_Os02g08270.1	1.56338	14.6241	3.22561		LOC_Os06g44450.1	379.651	2419.3	2.67184
LOC_Os04g52780.1	0.806015	15.2202	4.23904		LOC_Os01g36294.1	2.06102	19.205	3.22005		LOC_Os02g39910.1	0.928751	5.89965	2.66727
LOC_Os11g29290.1	1.36612	25.724	4.23496		LOC_Os05g43390.1	1.46338	13.5623	3.21223		LOC_Os03g35886.1	0.62771	3.98341	2.66583
LOC_Os01g42860.1	2.01305	37.6367	4.22469		LOC_Os04g26320.1	2.12689	19.5892	3.20324		LOC_Os02g04510.1	4.37863	27.7716	2.66506
LOC_Os05g06130.1	0.135824	2.53942	4.22469		LOC_Os08g39840.1	7.44697	68.3607	3.19844		LOC_Os09g28060.1	5.93061	37.4578	2.65901
LOC_Os08g07730.1	0.215541	4.02984	4.22469		LOC_Os04g19740.1	1.76836	16.1514	3.19117		LOC_Os04g27250.3	0.923848	5.83107	2.65804
LOC_Os01g63980.1	0.17879	3.34273	4.22469		LOC_Os12g04360.1	1.13627	10.3018	3.18052		LOC_Os03g60840.1	35.5852	224.183	2.65533
LOC_Os06g27850.1	0.423524	7.91836	4.22469		LOC_Os08g43120.1	0.214832	1.94774	3.18052		LOC_Os05g31230.1	7.18982	45.2192	2.65291
LOC_Os01g72810.1	0.185608	3.4702	4.22469		LOC_Os04g51660.1	0.921517	8.35479	3.18052		LOC_Os03g26930.1	0.997668	6.27141	2.65216
LOC_Os07g48980.1	0.400139	7.48115	4.22469		LOC_Os01g39830.1	0.464578	4.21203	3.18052		LOC_Os01g12160.2	0.638452	4.01335	2.65216
LOC_Os02g44300.1	0.218868	4.09204	4.22469		LOC_Os01g48950.1	2.56463	22.8212	3.15355		LOC_Os09g11250.1	2.82828	17.7788	2.65216
LOC_Os07g33350.1	0.350283	6.54902	4.22469		LOC_Os02g48600.1	1.55993	13.8809	3.15355		LOC_Os05g06890.1	21.7011	135.827	2.64593
LOC_Os01g11130.1	0.107486	2.0096	4.22469		LOC_Os12g37690.1	1.16038	10.2866	3.1481		LOC_Os06g07600.1	7.79119	48.7182	2.64455
LOC_Os04g41680.1	0.589184	11.0156	4.22469		LOC_Os11g10260.1	0.82987	7.33812	3.14445		LOC_Os11g01439.1	2.3322	14.5766	2.64389
LOC_Os12g05210.1	1.98125	36.6717	4.21019		LOC_Os06g34570.1	0.612294	5.39706	3.13988		LOC_Os07g09675.1	0.467016	2.91892	2.64389
LOC_Os01g61620.1	0.467044	8.62288	4.20654		LOC_Os02g33240.1	1.5056	13.1447	3.12607		LOC_Os08g03610.1	5.89306	36.6084	2.63508
LOC_Os08g38210.1	0.470356	8.64739	4.20044		LOC_Os07g10550.1	0.236119	2.06145	3.12607		LOC_Os10g31850.1	19.651	121.825	2.63214
LOC_Os02g40510.1	14.4166	263.962	4.19452		LOC_Os04g38680.1	1.8033	15.6887	3.12102		LOC_Os04g23780.1	1.01002	6.25833	2.6314
LOC_Os02g44290.1	1.3381	24.4815	4.19344		LOC_Os02g22160.1	1.37871	11.979	3.11912		LOC_Os02g30650.1	0.823472	5.10246	2.6314
LOC_Os08g31760.1	0.613861	11.19	4.18816		LOC_Os05g45020.1	3.1273	27.1415	3.11751		LOC_Os03g37640.1	0.617919	3.8288	2.6314
LOC_Os04g58590.1	0.190765	3.47746	4.18816		LOC_Os01g58280.1	2.35202	20.4028	3.1168		LOC_Os01g56780.3	0.373497	2.31429	2.6314
LOC_Os09g31170.1	0.526414	9.59598	4.18816		LOC_Os06g49390.1	0.313407	2.71517	3.11493		LOC_Os03g48150.1	4.95094	30.6773	2.6314
LOC_Os09g31080.1	0.584433	10.6536	4.18816		LOC_Os01g49320.1	2.03408	17.531	3.10746		LOC_Os05g04600.1	1.20158	7.39906	2.62241
LOC_Os09g32290.2	0.841041	15.3313	4.18816		LOC_Os03g20330.1	18.9989	163.707	3.10712		LOC_Os01g45670.1	2.37914	14.6136	2.6188
LOC_Os07g40290.1	1.81407	33.0034	4.18531		LOC_Os08g37760.1	0.723986	6.19925	3.09806		LOC_Os05g09480.1	2.16316	13.287	2.6188
LOC_Os09g36930.1	66.2611	1203.71	4.18318		LOC_Os01g11660.1	0.934031	7.99779	3.09806		LOC_Os08g39660.1	3.81004	23.2659	2.61034
LOC_Os08g44270.1	1.5657	28.2275	4.17222		LOC_Os05g50470.1	1.31291	11.242	3.09806		LOC_Os01g12160.1	5.2589	32.1133	2.61034
LOC_Os03g55090.1	1.94183	34.8103	4.16402		LOC_Os01g49920.1	0.453712	3.88498	3.09806		LOC_Os03g60890.1	1.98878	12.1444	2.61034
LOC_Os01g24010.1	0.0712038	1.26469	4.15069		LOC_Os06g34830.1	1.70083	14.3189	3.07361		LOC_Os06g21750.1	5.35621	32.7075	2.61034
LOC_Os10g30530.1	0.127388	2.26261	4.15069		LOC_Os05g30010.1	0.427136	3.58571	3.06949		LOC_Os06g50580.1	1.27154	7.76461	2.61034
LOC_Os09g32670.1	3.53424	62.7735	4.15069		LOC_Os09g34160.1	0.310068	2.60295	3.06949		LOC_Os12g07210.1	54.5341	331.742	2.60483
LOC_Os10g36180.1	0.592934	10.5314	4.15069		LOC_Os06g50580.1	1.27154	10.4608	3.04034		LOC_Os05g45440.1	8.23767	49.9916	2.60138
LOC_Os10g28000.1	0.436564	7.75406	4.15069		LOC_Os05g06630.1	0.860432	7.05802	3.03613		LOC_Os06g09570.1	32.4999	196.556	2.59643
LOC_Os01g02050.1	0.0933887	1.65873	4.15069		LOC_Os12g03740.1	1.4043	11.3172	3.0106		LOC_Os07g28570.1	1.09966	6.63603	2.59326
LOC_Os07g39320.1	0.285064	5.06319	4.15069		LOC_Os03g56060.1	0.898333	7.23965	3.0106		LOC_Os03g04060.1	4.66846	28.1132	2.59023
LOC_Os05g48650.1	1.79578	31.8958	4.15069		LOC_Os07g44850.1	0.829681	6.68638	3.0106		LOC_Os06g21730.1	4.34033	26.1278	2.58971
LOC_Os08g08970.1	0.693859	12.324	4.15069		LOC_Os05g29735.1	3.65812	29.4807	3.0106		LOC_Os03g44620.2	176.831	1064.28	2.58944
LOC_Os01g57840.1	0.354857	6.30281	4.15069		LOC_Os05g29710.1	1.09172	8.79818	3.0106		LOC_Os05g27780.1	69.1791	415.46	2.5863
LOC_Os06g04250.1	0.209181	3.71538	4.15069		LOC_Os11g25260.1	3.11142	24.9099	3.00107		LOC_Os10g01820.1	0.533061	3.20041	2.58589
LOC_Os04g31924.1	0.118157	2.09865	4.15069		LOC_Os05g48650.1	3.99946	31.8958	2.99549		LOC_Os02g05980.1	3.07061	18.3829	2.58177
LOC_Os12g05730.1	0.259851	4.61537	4.15069		LOC_Os03g49350.1	3.04479	24.2712	2.99483		LOC_Os07g02060.1	7.96384	47.5907	2.57914
LOC_Os02g05470.2	0.13889	2.4669	4.15069		LOC_Os01g62610.1	8.89406	70.2986	2.98258		LOC_Os06g32910.1	3.17718	18.8307	2.56727
LOC_Os03g02750.1	0.721756	12.7071	4.13798		LOC_Os12g40300.1	1.2796	9.99003	2.96479		LOC_Os03g32150.1	4.4179	26.1843	2.56727
LOC_Os08g31860.1	1.14829	20.1807	4.13542		LOC_Os11g05700.1	1.73736	13.5638	2.96479		LOC_Os11g03460.1	0.979372	5.80461	2.56727
LOC_Os05g46760.1	0.459638	7.94906	4.11221		LOC_Os03g12180.1	0.467918	3.6531	2.96479		LOC_Os02g12790.1	8.11511	48.0972	2.56727
LOC_Os02g53350.1	6.91263	119.358	4.10992		LOC_Os07g08890.1	0.286487	2.21259	2.9492		LOC_Os03g05630.1	5.82404	34.5183	2.56727
LOC_Os08g36220.1	1.70072	29.0151	4.09258		LOC_Os02g10520.1	0.676259	5.22288	2.9492		LOC_Os11g41034.1	20.2908	119.769	2.56135
LOC_Os11g07950.1	2.02196	34.293	4.08409		LOC_Os01g62190.1	1.052	8.12481	2.9492		LOC_Os03g16110.2	12.3311	72.7157	2.55996
LOC_Os06g39880.1	0.15161	2.5511	4.07268		LOC_Os12g04595.1	0.553584	4.27543	2.9492		LOC_Os12g43165.1	2.50622	14.704	2.55262
LOC_Os03g18300.1	0.213845	3.59831	4.07268		LOC_Os10g04342.1	0.29108	2.24806	2.9492		LOC_Os03g38500.1	15.4959	90.8599	2.55176
LOC_Os01g08470.1	0.143284	2.411	4.07268		LOC_Os03g25420.1	0.491755	3.76489	2.9366		LOC_Os06g51524.1	6.29422	36.898	2.55144
LOC_Os03g15460.1	0.357581	6.01692	4.07268		LOC_Os05g51660.1	17.4214	133.322	2.93598		LOC_Os06g01620.1	7.02586	41.1797	2.55119
LOC_Os07g02850.1	0.383212	6.44821	4.07268		LOC_Os04g33240.1	1.71622	12.9665	2.91749		LOC_Os09g11460.2	1.91535	11.1801	2.54524
LOC_Os01g68660.1	0.414903	6.98146	4.07268		LOC_Os05g08900.1	0.778459	5.88149	2.91749		LOC_Os03g36760.1	0.361906	2.10597	2.5408
LOC_Os04g51450.1	0.208246	3.5041	4.07268		LOC_Os08g37630.1	5.48982	41.4771	2.91749		LOC_Os08g41070.1	0.721569	4.19889	2.5408
LOC_Os05g48260.1	0.161682	2.72059	4.07268		LOC_Os11g35890.1	0.613846	4.63778	2.91749		LOC_Os02g46030.1	0.726419	4.22711	2.5408
LOC_Os03g22259.1	0.238039	4.00542	4.07268		LOC_Os10g38189.1	1.35101	9.98044	2.88507		LOC_Os02g39710.1	36.4061	211.762	2.54019
LOC_Os01g42110.1	0.418094	7.03516	4.07268		LOC_Os12g36830.1	1.011	7.46866	2.88507		LOC_Os11g10990.1	10.6652	62.0142	2.53968
LOC_Os04g34120.1	0.769136	12.942	4.07268		LOC_Os06g09310.1	1.21455	8.97238	2.88507		LOC_Os02g03430.1	5.05024	29.3042	2.53668
LOC_Os07g34570.1	13.1966	221.638	4.06996		LOC_Os05g08890.1	0.373152	2.75662	2.88507		LOC_Os06g23684.1	4.25236	24.6304	2.5341
LOC_Os01g32364.1	1.24411	20.789	4.06263		LOC_Os02g02250.1	0.375467	2.77372	2.88507		LOC_Os03g03640.1	5.76431	33.3878	2.5341
LOC_Os03g46440.1	3.94982	65.5159	4.05198		LOC_Os05g01600.1	0.563549	4.16316	2.88507		LOC_Os02g29620.1	10.5309	60.9223	2.53234
LOC_Os11g07930.1	1.56249	25.8742	4.0496		LOC_Os04g52750.1	1.8566	13.7154	2.88507		LOC_Os01g48950.1	2.56463	14.7396	2.52288
LOC_Os01g14590.1	0.641956	10.602	4.04572		LOC_Os01g04160.1	0.293717	2.1698	2.88507		LOC_Os12g40790.1	2.82	16.1494	2.51771
LOC_Os04g53620.1	0.825007	13.5517	4.03792		LOC_Os06g12370.1	1.37183	10.0882	2.87849		LOC_Os12g19680.1	2.18898	12.5315	2.51723
LOC_Os10g41420.1	1.0207	16.698	4.03204		LOC_Os05g36186.1	3.87982	28.5315	2.87849		LOC_Os05g41060.1	928.386	5311.59	2.51635
LOC_Os02g54590.1	0.226783	3.71001	4.03204		LOC_Os07g48750.1	0.376869	2.75245	2.86858		LOC_Os11g45190.1	0.97986	5.60444	2.51592
LOC_Os05g47770.1	0.276837	4.52886	4.03204		LOC_Os02g53990.1	0.391091	2.83661	2.85859		LOC_Os04g45240.1	2.84053	16.2468	2.51592
LOC_Os03g21040.2	4.29515	69.7453	4.02132		LOC_Os02g52670.1	4.80868	34.5548	2.84517		LOC_Os05g47830.1	2.12903	12.1268	2.50994
LOC_Os04g59330.1	0.667809	10.8209	4.01824		LOC_Os02g05950.1	5.23759	37.0228	2.82144		LOC_Os01g09305.1	5.47386	31.1788	2.50994
LOC_Os05g31020.1	1.37665	22.3066	4.01824		LOC_Os04g43410.1	2.19294	15.4638	2.81795		LOC_Os05g32970.1	26.9824	152.794	2.5015
LOC_Os01g29330.1	5.92934	96.0762	4.01824		LOC_Os02g05040.1	0.337	2.37639	2.81795		LOC_Os08g03579.2	21.9225	123.769	2.49717
LOC_Os02g45520.1	0.329852	5.34476	4.01824		LOC_Os03g55010.1	2.65795	18.7428	2.81795		LOC_Os06g48510.1	6.18446	34.8773	2.49557
LOC_Os02g57700.1	0.318678	5.1637	4.01824		LOC_Os09g30454.1	0.775716	5.47004	2.81795		LOC_Os02g57800.1	0.972032	5.47014	2.4925
LOC_Os09g36680.1	1.20895	19.495	4.01128		LOC_Os05g02070.3	6.42177	45.2838	2.81795		LOC_Os03g58070.1	261.189	1464.83	2.48757
LOC_Os03g47810.1	0.679403	10.9558	4.01128		LOC_Os11g37200.1	8.51058	59.2567	2.79965		LOC_Os09g17580.1	1.87037	10.4808	2.48635
LOC_Os11g34130.1	2.0538	33.0502	4.00829		LOC_Os09g21120.1	1.16754	8.11541	2.79719		LOC_Os06g06115.1	2.97275	16.6581	2.48635
LOC_Os02g48080.1	2.64212	42.5177	4.00829		LOC_Os07g38130.1	1.45493	10.0502	2.7882		LOC_Os11g01450.1	15.4722	86.4738	2.48258
LOC_Os03g08520.1	1.79974	28.9379	4.0071		LOC_Os01g66830.1	1.46196	10.0637	2.78319		LOC_Os09g17120.1	2.85987	15.9695	2.4813
LOC_Os06g39120.1	3.72701	59.4782	3.99627		LOC_Os01g36070.1	2.87076	19.7615	2.78319		LOC_Os02g33080.1	1.22603	6.82614	2.47707
LOC_Os05g24770.1	0.254379	4.04257	3.99022		LOC_Os08g40990.1	1.2833	8.81429	2.77998		LOC_Os04g52340.1	3.30538	18.4033	2.47707
LOC_Os05g35930.1	0.830862	13.204	3.99022		LOC_Os07g09675.1	0.467016	3.19912	2.77613		LOC_Os11g32940.1	0.813876	4.53138	2.47707
LOC_Os12g43970.1	0.20588	3.27182	3.99022		LOC_Os02g46030.1	0.726419	4.97606	2.77613		LOC_Os04g34230.1	1.40105	7.80055	2.47707
LOC_Os12g35670.1	0.300012	4.76777	3.99022		LOC_Os06g33549.1	1.92755	13.1608	2.77141		LOC_Os05g49250.2	1.25772	6.98517	2.47349
LOC_Os07g41200.1	0.198185	3.14954	3.99022		LOC_Os02g33560.1	1.46817	9.98319	2.76548		LOC_Os03g42760.1	1.0726	5.94435	2.47041
LOC_Os07g01810.1	0.221997	3.52796	3.99022		LOC_Os12g40380.1	2.60885	17.5205	2.74756		LOC_Os02g42940.1	13.8204	76.2173	2.46332
LOC_Os01g57854.1	0.348971	5.54582	3.99022		LOC_Os02g51760.1	1.64308	10.9845	2.74099		LOC_Os04g31790.1	4.23912	23.3482	2.46147
LOC_Os03g50530.1	0.30421	4.83449	3.99022		LOC_Os06g15370.1	14.0792	93.9429	2.73822		LOC_Os06g09900.1	151.198	831.998	2.46014
LOC_Os07g32790.1	0.135485	2.15312	3.99022		LOC_Os02g53180.2	2.10889	14.002	2.73107		LOC_Os02g47500.1	3.24184	17.8166	2.45834
LOC_Os03g59240.1	0.158847	2.52439	3.99022		LOC_Os10g33990.1	3.96701	26.2611	2.7268		LOC_Os04g07860.1	0.878566	4.81984	2.45576
LOC_Os10g26060.1	8.99272	142.436	3.98541		LOC_Os03g42760.1	1.0726	7.10047	2.7268		LOC_Os01g35990.1	2.44053	13.3689	2.45361
LOC_Os02g51350.1	12.6689	199.523	3.97718		LOC_Os07g37690.1	1.949	12.8511	2.72109		LOC_Os01g52640.3	16.5884	90.7481	2.45169
LOC_Os05g35500.1	5.18507	81.6354	3.97676		LOC_Os11g47441.1	2.48461	16.2691	2.71104		LOC_Os02g35180.1	48.9201	266.663	2.44652
LOC_Os04g49660.1	4.38718	69.0371	3.97601		LOC_Os04g32030.1	1.48437	9.71954	2.71104		LOC_Os08g23780.1	8.15841	44.0954	2.43427
LOC_Os03g08580.3	0.857066	13.4201	3.96885		LOC_Os01g21520.1	4.24738	27.8115	2.71104		LOC_Os01g02390.1	1.47426	7.94342	2.42977
LOC_Os02g36140.2	0.638812	9.95289	3.96165		LOC_Os06g45300.1	0.558608	3.65772	2.71104		LOC_Os03g49630.1	1.48611	8.00725	2.42977
LOC_Os05g46350.1	0.643645	10.0282	3.96165		LOC_Os09g32290.2	2.3414	15.3313	2.71104		LOC_Os01g73110.1	3.45706	18.6269	2.42977
LOC_Os12g16720.1	1.50144	23.2994	3.95587		LOC_Os03g60260.1	4.2678	27.7498	2.70091		LOC_Os03g55530.1	4.21228	22.696	2.42977
LOC_Os12g11370.1	0.454324	7.05019	3.95587		LOC_Os03g10390.1	5.04759	32.589	2.69072		LOC_Os01g63690.1	4.24101	22.8508	2.42977
LOC_Os04g31710.1	0.560332	8.64285	3.94715		LOC_Os05g02070.2	29.5825	190.793	2.68919		LOC_Os05g36186.1	3.87982	20.9047	2.42977
LOC_Os03g38950.1	5.68953	87.7582	3.94715		LOC_Os01g59100.1	2.19083	14.1247	2.68867		LOC_Os03g56420.1	12.781	68.8649	2.42977
LOC_Os01g67540.1	4.96538	76.5137	3.94574		LOC_Os02g50730.1	1.44452	9.31306	2.68867		LOC_Os02g02460.1	0.899001	4.84387	2.42977
LOC_Os02g41610.1	0.319928	4.88489	3.93251		LOC_Os04g05650.1	8.27695	53.1546	2.68302		LOC_Os02g21880.2	0.961939	5.18299	2.42977
LOC_Os11g10770.1	3.28578	49.9136	3.92513		LOC_Os06g48250.1	7.49925	47.8454	2.67356		LOC_Os01g45439.2	2.09285	11.2764	2.42977
LOC_Os06g11290.1	0.667354	9.98168	3.90276		LOC_Os02g27000.1	1.97343	12.5243	2.66595		LOC_Os02g45670.1	15.2499	82.1675	2.42977
LOC_Os03g55800.1	4.40473	65.4245	3.89271		LOC_Os05g08750.1	7.81628	49.4687	2.66196		LOC_Os03g37640.2	1.2696	6.84067	2.42977
LOC_Os04g46980.1	1.30222	19.3036	3.88982		LOC_Os06g07600.1	7.79119	49.2604	2.66051		LOC_Os12g43750.1	1.97242	10.6275	2.42977
LOC_Os06g50080.1	4.0892	60.2069	3.88004		LOC_Os04g47150.1	1.14948	7.26351	2.65969		LOC_Os10g24094.2	4.66569	24.9656	2.41978
LOC_Os05g49770.1	0.526414	7.7506	3.88004		LOC_Os07g40850.1	3.58845	22.5932	2.65445		LOC_Os04g58710.1	100.544	537.919	2.41956
LOC_Os01g42410.1	0.706485	10.3688	3.87545		LOC_Os01g10130.1	0.708311	4.45958	2.65445		LOC_Os04g48880.1	5.73311	30.6697	2.41942
LOC_Os11g05550.1	0.807212	11.822	3.87239		LOC_Os06g46270.1	1.64694	10.3693	2.65445		LOC_Os07g36190.1	63.0032	336.908	2.41886
LOC_Os02g09480.1	2.10149	30.5393	3.86118		LOC_Os06g05710.1	1.70254	10.7193	2.65445		LOC_Os04g57300.1	1.71169	9.0997	2.4104
LOC_Os01g03980.1	8.64938	125.477	3.85868		LOC_Os04g52180.1	6.0101	37.751	2.65105		LOC_Os01g22010.1	2.23576	11.8743	2.40901
LOC_Os01g73500.1	0.567154	8.21789	3.85695		LOC_Os01g51360.1	1.33512	8.36862	2.64803		LOC_Os07g40224.1	4.85311	25.7753	2.40901
LOC_Os02g52670.1	2.41821	34.5548	3.83687		LOC_Os10g41020.1	0.547046	3.41669	2.64286		LOC_Os11g37230.2	1.36165	7.21436	2.40552
LOC_Os03g08940.1	2.35037	33.5068	3.8335		LOC_Os03g55590.1	0.639261	3.99264	2.64286		LOC_Os02g54820.3	0.936659	4.95502	2.40329
LOC_Os11g15570.1	1.94501	27.6775	3.83087		LOC_Os02g45690.1	1.95411	12.2048	2.64286		LOC_Os03g60260.1	4.2678	22.368	2.38987
LOC_Os03g53270.1	4.19776	59.598	3.82757		LOC_Os03g21040.2	11.2193	69.7453	2.63611		LOC_Os04g53850.1	6.35953	33.3203	2.38941
LOC_Os09g36600.2	0.26243	3.67987	3.80965		LOC_Os04g51090.1	0.677184	4.20675	2.63509		LOC_Os05g29676.1	2.00604	10.4999	2.38795
LOC_Os10g30770.1	0.618811	8.67715	3.80965		LOC_Os08g31850.1	1.36494	8.44643	2.62951		LOC_Os10g33620.1	1.52511	7.98262	2.38795
LOC_Os04g54010.1	1.51188	21.2001	3.80965		LOC_Os08g31980.1	0.828104	5.09794	2.62203		LOC_Os09g19400.1	1.92405	10.0707	2.38795
LOC_Os02g48190.1	1.91189	26.809	3.80965		LOC_Os04g13210.1	1.77928	10.9038	2.61546		LOC_Os06g10520.1	7.05344	36.7979	2.38322
LOC_Os01g50720.1	0.418631	5.87016	3.80965		LOC_Os01g07980.1	2.504	15.1347	2.59556		LOC_Os04g54240.1	4.34912	22.6522	2.38086
LOC_Os03g09230.1	0.563723	7.90468	3.80965		LOC_Os01g65902.1	1.1167	6.7496	2.59556		LOC_Os11g35890.1	0.613846	3.19719	2.38086
LOC_Os04g37960.1	0.221469	3.1055	3.80965		LOC_Os02g02560.1	0.678914	4.10352	2.59556		LOC_Os10g39620.7	0.785702	4.09229	2.38086
LOC_Os12g30520.1	0.226941	3.18222	3.80965		LOC_Os03g43860.1	1.12396	6.79347	2.59556		LOC_Os03g04130.1	2.30134	11.9864	2.38086
LOC_Os01g54030.1	0.747624	10.3436	3.79028		LOC_Os07g05940.1	0.845718	5.11172	2.59556		LOC_Os04g53160.1	0.83082	4.30864	2.37462
LOC_Os02g02730.1	1.30969	17.9568	3.77723		LOC_Os09g12240.1	0.561719	3.39516	2.59556		LOC_Os02g19410.1	0.912624	4.72058	2.37087
LOC_Os08g37104.1	0.630374	8.64285	3.77723		LOC_Os05g50120.1	0.696012	4.20686	2.59556		LOC_Os04g59620.1	0.639531	3.308	2.37087
LOC_Os06g39110.1	4.25029	58.154	3.77424		LOC_Os02g46473.1	2.0943	12.6584	2.59556		LOC_Os01g28580.1	0.991566	5.12891	2.37087
LOC_Os06g11150.1	1.81449	24.6723	3.76526		LOC_Os02g07190.1	0.419005	2.53256	2.59556		LOC_Os10g32810.1	4.95094	25.6089	2.37087
LOC_Os04g41970.1	0.812913	11.0189	3.76074		LOC_Os04g53850.1	6.35953	38.2176	2.58724		LOC_Os06g48870.1	2.06853	10.6996	2.37087
LOC_Os10g37660.1	0.954479	12.9378	3.76074		LOC_Os06g13720.1	3.40029	20.1916	2.57002		LOC_Os07g15110.1	1.41635	7.29219	2.36418
LOC_Os07g01340.1	0.37701	5.11032	3.76074		LOC_Os03g22190.1	2.02159	11.9721	2.56612		LOC_Os09g15389.2	1.12176	5.77549	2.36418
LOC_Os02g41500.1	1.16106	15.7381	3.76074		LOC_Os02g50700.1	3.79638	22.3999	2.56079		LOC_Os03g43810.1	17.322	89.1597	2.36378
LOC_Os07g48750.1	0.203059	2.75245	3.76074		LOC_Os09g36180.1	0.653217	3.85419	2.56079		LOC_Os03g24950.1	9.65244	49.644	2.36265
LOC_Os02g51370.1	0.38209	5.17918	3.76074		LOC_Os01g62970.1	9.81972	57.779	2.55679		LOC_Os06g46270.1	1.64694	8.43015	2.35577
LOC_Os01g50810.1	0.581826	7.88658	3.76074		LOC_Os08g41530.1	0.539922	3.17276	2.55492		LOC_Os05g45080.1	5.23744	26.8087	2.35577
LOC_Os01g06730.1	0.192001	2.60255	3.76074		LOC_Os02g43820.1	2.15462	12.6284	2.55116		LOC_Os01g42820.1	2.14869	10.9679	2.35176
LOC_Os08g10330.1	0.195278	2.64696	3.76074		LOC_Os09g21180.1	22.2094	130.055	2.54988		LOC_Os03g19240.1	5.49689	28.0166	2.3496
LOC_Os01g58240.1	2.07798	28.1668	3.76074		LOC_Os10g25590.1	1.62005	9.46558	2.54665		LOC_Os01g62840.1	26.2948	133.873	2.34802
LOC_Os06g05470.1	0.812238	11.0098	3.76074		LOC_Os01g50820.1	0.71509	4.1781	2.54665		LOC_Os03g59430.2	3.5774	18.191	2.34624
LOC_Os07g37690.1	0.954665	12.8511	3.75076		LOC_Os11g10290.1	7.76928	45.1921	2.54022		LOC_Os02g01275.1	1.9346	9.82808	2.34488
LOC_Os01g21120.1	0.968654	12.9791	3.74406		LOC_Os01g73110.1	3.45706	20.0916	2.53898		LOC_Os12g07480.1	2.95967	14.9901	2.3405
LOC_Os07g01480.2	0.693367	9.29047	3.74406		LOC_Os04g34590.1	1.49815	8.67786	2.53416		LOC_Os07g45194.1	3.86785	19.5467	2.33732
LOC_Os11g32650.1	0.542017	7.26252	3.74406		LOC_Os01g06660.1	2.61901	15.1703	2.53416		LOC_Os11g01180.1	4.46351	22.4464	2.33023
LOC_Os03g07530.1	0.434432	5.82098	3.74406		LOC_Os05g15770.1	119.439	689.696	2.52968		LOC_Os03g07960.1	5.20771	26.1888	2.33023
LOC_Os08g07380.1	0.366832	4.91521	3.74406		LOC_Os05g39000.1	1.01863	5.87699	2.52844		LOC_Os03g25050.1	6.76511	34.0208	2.33023
LOC_Os05g33130.1	1.22507	16.2621	3.73058		LOC_Os01g12760.1	1.91867	11.0697	2.52844		LOC_Os02g12650.1	2.18574	10.9204	2.32083
LOC_Os05g14240.1	1.52152	20.15	3.72719		LOC_Os01g03490.1	1.37048	7.90696	2.52844		LOC_Os01g12080.1	3.45201	17.1825	2.31543
LOC_Os02g50600.1	1.2919	17.0803	3.72476		LOC_Os06g09020.1	1.00931	5.76161	2.5131		LOC_Os06g05368.1	1.43917	7.15123	2.31295
LOC_Os03g37470.1	2.80327	36.906	3.71868		LOC_Os02g51910.1	2.02878	11.5812	2.5131		LOC_Os06g45060.1	21.7948	108.191	2.31153
LOC_Os02g03510.1	0.887384	11.6136	3.71011		LOC_Os11g08100.1	10.7475	61.2563	2.51086		LOC_Os08g34170.1	21.7616	107.927	2.31021
LOC_Os01g12580.1	0.519703	6.80159	3.71011		LOC_Os07g09384.1	0.722905	4.09632	2.50245		LOC_Os06g47650.1	3.39457	16.8269	2.30947
LOC_Os11g42930.1	0.61338	8.02758	3.71011		LOC_Os12g32480.1	0.703127	3.96654	2.49602		LOC_Os04g36840.1	0.822353	4.0511	2.30048
LOC_Os03g55070.1	0.314478	4.11572	3.71011		LOC_Os02g30714.1	1.15067	6.49125	2.49602		LOC_Os10g35150.1	1.34671	6.63422	2.30048
LOC_Os10g40610.1	0.569134	7.44851	3.71011		LOC_Os04g12830.1	1.22805	6.89242	2.48864		LOC_Os08g15444.1	1.92526	9.46572	2.29766
LOC_Os06g12455.1	0.559852	7.32704	3.71011		LOC_Os11g01010.1	3.42227	19.2075	2.48864		LOC_Os01g37690.1	38.5134	189.326	2.29744
LOC_Os10g17680.1	1.08947	14.2583	3.71011		LOC_Os09g31080.1	1.89819	10.6536	2.48864		LOC_Os05g45900.1	1.14583	5.62501	2.29546
LOC_Os08g24750.1	0.316769	4.1457	3.71011		LOC_Os01g10040.1	1.43814	8.07157	2.48864		LOC_Os11g44330.1	1.81697	8.91972	2.29546
LOC_Os07g07974.1	5.87592	76.7952	3.70813		LOC_Os08g29760.1	0.718258	3.97954	2.47003		LOC_Os08g02490.1	15.3902	75.4835	2.29415
LOC_Os01g45470.1	285.527	3702.22	3.69669		LOC_Os03g14050.1	1.84341	10.2135	2.47003		LOC_Os04g43070.1	37.156	182.023	2.29245
LOC_Os03g53660.1	0.329408	4.24952	3.68936		LOC_Os08g34580.1	1.42221	7.87982	2.47003		LOC_Os02g34970.1	2.96957	14.5457	2.29226
LOC_Os09g36600.1	0.492805	6.33439	3.68412		LOC_Os12g33130.1	127.944	707.998	2.46823		LOC_Os06g20150.1	2.6357	12.9103	2.29226
LOC_Os09g28160.1	1.21684	15.641	3.68412		LOC_Os02g02910.1	2.07445	11.4321	2.46229		LOC_Os02g32990.1	4.369	21.3433	2.28841
LOC_Os06g35960.1	0.662832	8.46825	3.67535		LOC_Os02g30100.1	2.82975	15.52	2.45538		LOC_Os01g55170.1	34.3851	167.738	2.28636
LOC_Os01g01840.1	2.28584	29.2036	3.67535		LOC_Os06g02340.1	1.69697	9.30716	2.45538		LOC_Os07g24230.1	3.25571	15.8713	2.28538
LOC_Os01g42234.2	0.488926	6.24645	3.67535		LOC_Os06g46410.1	0.565656	3.09334	2.45117		LOC_Os01g51570.1	22.1141	107.755	2.28472
LOC_Os07g37620.1	2.66801	33.9583	3.66992		LOC_Os12g35340.1	5.96462	32.5729	2.44917		LOC_Os12g32360.1	9.34628	45.4961	2.28328
LOC_Os12g06780.1	3.39702	43.1352	3.66652		LOC_Os02g49860.1	3.2924	17.9653	2.448		LOC_Os01g01160.1	15.8254	76.891	2.28057
LOC_Os04g38680.1	1.23662	15.6887	3.66526		LOC_Os06g49130.1	0.687787	3.75297	2.448		LOC_Os10g28360.1	124.486	604.663	2.28014
LOC_Os03g20440.1	1.14627	14.466	3.65765		LOC_Os05g06990.1	1.30865	7.1408	2.448		LOC_Os02g43550.1	2.36427	11.4649	2.27776
LOC_Os03g18740.1	0.487464	6.15182	3.65765		LOC_Os05g01120.1	6.93826	37.7725	2.44469		LOC_Os09g19390.1	1.76458	8.55691	2.27776
LOC_Os01g55610.1	0.307799	3.88445	3.65765		LOC_Os03g18850.1	1.71751	9.34295	2.44356		LOC_Os03g10050.1	1.74802	8.4766	2.27776
LOC_Os02g06960.1	0.375923	4.74417	3.65765		LOC_Os05g33960.1	0.671905	3.65504	2.44356		LOC_Os08g34360.1	0.967887	4.69353	2.27776
LOC_Os03g12730.1	0.168491	2.12636	3.65765		LOC_Os06g20150.1	2.6357	14.2411	2.43381		LOC_Os01g08000.2	1.37349	6.66041	2.27776
LOC_Os01g50100.1	7.99494	100.822	3.65658		LOC_Os02g52210.2	2.43073	13.0595	2.42563		LOC_Os04g02530.1	1.87902	9.11183	2.27776
LOC_Os06g44010.1	1.43302	17.9891	3.64999		LOC_Os03g58610.1	1.32215	7.10347	2.42563		LOC_Os01g45900.1	9.34031	45.1258	2.27241
LOC_Os01g71790.1	2.74045	34.2644	3.64423		LOC_Os02g13420.1	4.78004	25.5708	2.4194		LOC_Os05g31230.3	6.84139	33.0391	2.27181
LOC_Os04g15630.1	2.36856	29.2504	3.62637		LOC_Os01g58444.1	5.3315	28.5164	2.41918		LOC_Os08g04440.1	10.0875	48.6151	2.26883
LOC_Os03g04470.1	1.33873	16.5193	3.62522		LOC_Os07g41230.1	1.88435	10.0607	2.41659		LOC_Os10g40324.1	0.845869	4.06678	2.26538
LOC_Os06g04230.1	3.1539	38.9179	3.62522		LOC_Os11g23220.1	1.56685	8.34298	2.4127		LOC_Os01g41750.1	2.43039	11.6501	2.26108
LOC_Os05g43390.1	1.10387	13.5623	3.61897		LOC_Os02g53410.1	2.817	14.9996	2.4127		LOC_Os06g10650.1	11.2176	53.7255	2.25984
LOC_Os09g25090.1	3.17158	38.7175	3.60971		LOC_Os07g35370.1	5.59743	29.787	2.41185		LOC_Os12g42420.1	42.4689	203.366	2.2596
LOC_Os03g13840.2	0.809616	9.83898	3.6032		LOC_Os05g01610.1	1.20875	6.42037	2.40915		LOC_Os03g60130.1	6.6718	31.8924	2.25706
LOC_Os05g37080.1	0.521365	6.33596	3.6032		LOC_Os02g54900.1	1.11037	5.89783	2.40915		LOC_Os07g08760.1	21.3994	102.05	2.25364
LOC_Os08g33710.1	3.90418	47.4461	3.6032		LOC_Os01g16950.1	3.76795	19.9775	2.40653		LOC_Os12g01570.1	5.6904	27.1297	2.25327
LOC_Os03g48820.1	0.527692	6.41285	3.6032		LOC_Os12g36880.1	7.05923	37.4115	2.4059		LOC_Os01g66850.1	19.5243	93.0597	2.25289
LOC_Os06g45300.1	0.300982	3.65772	3.6032		LOC_Os11g03460.1	0.979372	5.17961	2.40291		LOC_Os02g39360.1	87.8592	418.688	2.25261
LOC_Os01g46800.1	2.76702	33.6267	3.6032		LOC_Os01g41910.1	4.59831	24.3191	2.40291		LOC_Os06g07490.1	3.55578	16.8804	2.24711
LOC_Os01g08630.1	0.438325	5.3268	3.6032		LOC_Os01g41810.1	4.32861	22.7505	2.39393		LOC_Os12g40550.1	43.561	206.775	2.24696
LOC_Os03g48310.1	1.4703	17.6848	3.58833		LOC_Os10g24970.1	3.13278	16.4105	2.38911		LOC_Os11g11110.1	3.18812	15.0636	2.24029
LOC_Os09g32200.1	2.25047	26.9667	3.58288		LOC_Os06g10480.1	2.07731	10.8436	2.38406		LOC_Os07g05370.1	0.674	3.17761	2.23712
LOC_Os07g03810.1	1.13431	13.5728	3.58083		LOC_Os10g40040.1	1.47503	7.67715	2.37983		LOC_Os01g02020.1	2.08798	9.84387	2.23712
LOC_Os07g33780.1	3.47457	41.1426	3.56572		LOC_Os01g57082.1	1.74313	9.07255	2.37983		LOC_Os02g38750.1	15.5193	72.8679	2.23122
LOC_Os03g15910.1	0.553673	6.55607	3.56572		LOC_Os06g13460.1	0.891825	4.64173	2.37983		LOC_Os10g30156.1	6.11764	28.709	2.23046
LOC_Os08g26840.1	2.46123	29.0477	3.56097		LOC_Os10g30640.1	6.78534	35.2705	2.37797		LOC_Os02g05244.1	2.26736	10.6357	2.22983
LOC_Os04g46280.1	40.5166	477.402	3.55862		LOC_Os11g02240.1	2.85362	14.8045	2.37517		LOC_Os06g21240.1	2.56463	11.9759	2.22332
LOC_Os01g50940.1	1.54337	18.1789	3.55811		LOC_Os11g07050.1	0.795756	4.08827	2.36109		LOC_Os12g03740.1	1.4043	6.55758	2.22332
LOC_Os07g47140.1	0.399649	4.66999	3.54661		LOC_Os04g49370.1	6.52847	33.5194	2.36018		LOC_Os07g22710.4	0.631787	2.95023	2.22332
LOC_Os03g14050.2	0.210872	2.46409	3.54661		LOC_Os05g46770.1	1.21612	6.21965	2.35455		LOC_Os09g26550.2	10.3842	48.2776	2.21696
LOC_Os01g55240.1	2.60742	30.4683	3.54661		LOC_Os06g35060.1	4.30566	21.9968	2.35299		LOC_Os01g58444.1	5.3315	24.7595	2.21537
LOC_Os07g40040.1	0.691651	8.08211	3.54661		LOC_Os12g42610.1	33.094	168.171	2.34529		LOC_Os06g03860.1	5.8113	26.9398	2.21281
LOC_Os10g05520.1	0.402609	4.70458	3.54661		LOC_Os02g43810.1	2.34264	11.7995	2.33252		LOC_Os06g02019.1	6.40561	29.6314	2.20972
LOC_Os12g27370.1	0.222831	2.60384	3.54661		LOC_Os01g17390.1	24.2101	121.943	2.33252		LOC_Os07g31884.1	20.2617	93.6352	2.2083
LOC_Os11g40840.1	1.25525	14.5505	3.53503		LOC_Os06g04790.1	2.60323	13.1121	2.33252		LOC_Os07g33300.1	7.66142	35.3956	2.20789
LOC_Os10g34930.1	4.65365	53.877	3.53324		LOC_Os02g06530.1	0.988436	4.97861	2.33252		LOC_Os01g12560.1	6.15809	28.4401	2.20737
LOC_Os03g56250.1	17.6466	203.057	3.52443		LOC_Os04g27250.3	0.923848	4.65329	2.33252		LOC_Os01g51290.2	0.521384	2.40793	2.20737
LOC_Os01g01870.1	13.7999	158.426	3.52108		LOC_Os02g48190.1	5.32257	26.809	2.33252		LOC_Os01g27449.1	2.18165	10.0756	2.20737
LOC_Os04g47700.1	2.61488	29.9153	3.51607		LOC_Os05g32960.1	1.66736	8.39827	2.33252		LOC_Os03g12710.1	8.02323	37.0154	2.20587
LOC_Os04g45900.1	4.34979	49.4729	3.50762		LOC_Os04g10530.1	0.945706	4.76339	2.33252		LOC_Os05g38680.1	66.099	303.782	2.20034
LOC_Os03g49350.1	2.13985	24.2712	3.50366		LOC_Os08g43410.1	1.37557	6.92857	2.33252		LOC_Os12g01010.1	7.28245	33.4252	2.19844
LOC_Os04g34530.1	0.460612	5.16707	3.48772		LOC_Os10g39700.1	9.34206	46.7695	2.32375		LOC_Os02g37330.1	11.7038	53.6916	2.19772
LOC_Os01g72600.1	0.512757	5.75202	3.48772		LOC_Os01g15520.1	11.3598	56.7602	2.32094		LOC_Os03g32490.1	48.2233	221.121	2.19703
LOC_Os02g45390.1	0.775845	8.70329	3.48772		LOC_Os04g53160.1	0.83082	4.13241	2.31438		LOC_Os03g08480.2	0.709141	3.24776	2.1953
LOC_Os08g35310.1	0.626539	7.0284	3.48772		LOC_Os02g45420.1	7.21376	35.6257	2.3041		LOC_Os07g29290.1	1.49908	6.86555	2.1953
LOC_Os09g26570.1	0.546712	6.13292	3.48772		LOC_Os06g41090.1	1.13726	5.61368	2.30338		LOC_Os06g33710.1	1.45406	6.65937	2.1953
LOC_Os12g25690.1	2.71761	30.4857	3.48772		LOC_Os03g48370.1	2.00694	9.89588	2.30183		LOC_Os11g02379.1	4.08954	18.7295	2.1953
LOC_Os01g45840.1	0.612611	6.87217	3.48772		LOC_Os09g19970.1	1.91384	9.39875	2.296		LOC_Os04g45210.1	16.4343	75.1402	2.19287
LOC_Os04g51160.1	0.718839	8.06382	3.48772		LOC_Os04g50760.1	1.01699	4.97606	2.2907		LOC_Os06g44160.1	10.3596	47.3609	2.19273
LOC_Os01g71670.1	0.483489	5.4237	3.48772		LOC_Os05g51110.1	2.00731	9.82167	2.2907		LOC_Os02g37856.1	3.63035	16.5873	2.1919
LOC_Os01g69120.1	0.32644	3.66195	3.48772		LOC_Os10g33620.1	1.52511	7.4623	2.2907		LOC_Os03g26860.1	22.0988	100.963	2.19179
LOC_Os09g12240.1	0.302658	3.39516	3.48772		LOC_Os09g19400.1	1.92405	9.4143	2.2907		LOC_Os08g13930.2	2.91481	13.3032	2.1903
LOC_Os05g38660.1	1.94986	21.8732	3.48772		LOC_Os02g39910.1	0.928751	4.53026	2.28623		LOC_Os08g01220.1	32.8312	149.633	2.18829
LOC_Os02g35940.1	0.997289	11.1874	3.48772		LOC_Os04g28820.1	0.290568	1.41476	2.28362		LOC_Os02g11130.1	8.85735	40.3665	2.18821
LOC_Os07g42220.1	1.08886	12.2146	3.48772		LOC_Os04g48950.1	1.51819	7.39202	2.28362		LOC_Os03g15230.1	5.75608	26.2069	2.18679
LOC_Os12g33130.1	63.5858	707.998	3.47697		LOC_Os08g02230.1	0.602441	2.93326	2.28362		LOC_Os07g23494.1	1.011	4.59997	2.18584
LOC_Os05g50710.1	32.558	361.987	3.47485		LOC_Os09g38110.1	9.59702	46.4053	2.27363		LOC_Os01g09310.1	1.67454	7.61901	2.18584
LOC_Os12g15400.1	2.27938	25.2652	3.47044		LOC_Os05g03960.1	73.4029	354.153	2.27046		LOC_Os06g36450.1	1.23914	5.638	2.18584
LOC_Os01g25460.1	2.12221	23.476	3.46754		LOC_Os12g05680.1	1.82935	8.81927	2.26933		LOC_Os03g10870.1	4.47388	20.3175	2.18313
LOC_Os05g41670.1	1.00714	11.1097	3.46347		LOC_Os08g35160.3	3.64122	17.5252	2.26694		LOC_Os05g38550.2	6.02741	27.334	2.18109
LOC_Os04g43910.1	1.77029	19.5042	3.46173		LOC_Os01g09030.1	0.898	4.32207	2.26694		LOC_Os04g18090.1	493.741	2235.74	2.17893
LOC_Os01g42330.1	0.34482	3.78754	3.45735		LOC_Os02g05980.1	3.07061	14.7789	2.26694		LOC_Os06g49550.1	3.03354	13.7297	2.17823
LOC_Os11g47840.1	0.809717	8.89403	3.45735		LOC_Os09g39020.1	1.74361	8.34322	2.25852		LOC_Os10g39770.1	1.00307	4.53986	2.17823
LOC_Os06g12460.1	1.42097	15.6081	3.45735		LOC_Os10g22520.1	1.24346	5.94996	2.25852		LOC_Os10g21470.1	0.799752	3.61965	2.17823
LOC_Os04g15660.1	0.365598	3.98729	3.44708		LOC_Os11g44960.1	0.74037	3.54268	2.25852		LOC_Os01g37325.1	1.10153	4.98548	2.17823
LOC_Os03g58290.1	0.62674	6.83536	3.44708		LOC_Os01g03130.1	2.16742	10.3711	2.25852		LOC_Os05g47670.1	20.2168	91.186	2.17326
LOC_Os06g04240.1	1.33836	14.5964	3.44708		LOC_Os02g34970.1	2.96957	14.1415	2.2516		LOC_Os02g48210.1	1.2035	5.42344	2.17197
LOC_Os07g46670.2	2.00966	21.8609	3.44333		LOC_Os01g02720.2	0.823632	3.91146	2.24764		LOC_Os01g66100.1	21.2814	95.7301	2.16938
LOC_Os05g08970.1	1.44356	15.7029	3.44333		LOC_Os02g34410.1	2.13568	10.1117	2.24326		LOC_Os05g41930.1	2.1903	9.83454	2.16673
LOC_Os02g07230.1	1.28391	13.8026	3.42632		LOC_Os11g47840.1	1.8785	8.89403	2.24326		LOC_Os01g57082.1	1.74313	7.82672	2.16673
LOC_Os09g17344.1	0.300843	3.23418	3.42632		LOC_Os01g42330.1	0.799963	3.78754	2.24326		ChrUn.fgenesh.mRNA.57	1.64248	7.3748	2.16673
LOC_Os05g39610.1	0.248657	2.67317	3.42632		LOC_Os07g36570.1	7.3834	34.8354	2.2382		LOC_Os09g30418.1	73.077	327.16	2.16251
LOC_Os10g37230.1	0.515187	5.53848	3.42632		LOC_Os02g32550.1	0.994935	4.67726	2.23299		LOC_Os10g42210.1	2.68176	12.0042	2.16229
LOC_Os05g39350.1	0.63663	6.84403	3.42632		LOC_Os03g31690.1	3.73412	17.4998	2.2285		LOC_Os08g35860.1	21.7347	97.2648	2.16191
LOC_Os09g21120.1	0.754892	8.11541	3.42632		LOC_Os10g40960.1	1.99424	9.29136	2.22005		LOC_Os09g08650.1	0.676475	3.02005	2.15846
LOC_Os01g15530.1	0.316615	3.40374	3.42632		LOC_Os10g30450.1	19.0808	88.8736	2.21963		LOC_Os10g41100.1	9.4236	42.0047	2.1562
LOC_Os08g24770.1	0.756351	8.13109	3.42632		LOC_Os03g43810.1	17.322	80.2688	2.21223		LOC_Os02g37610.1	8.93628	39.8207	2.15577
LOC_Os11g45740.1	5.11733	54.796	3.42061		LOC_Os10g27990.1	1.69902	7.85299	2.20854		LOC_Os06g39900.1	1.43851	6.39438	2.15223
LOC_Os07g40630.1	1.56984	16.7606	3.41638		LOC_Os09g21210.1	18.7191	85.9796	2.19948		LOC_Os10g42150.1	2.15201	9.566	2.15223
LOC_Os04g14690.1	8.25826	88.0406	3.41426		LOC_Os01g42810.1	2.1449	9.82143	2.19502		LOC_Os11g34870.1	34.6797	153.812	2.14901
LOC_Os01g64170.1	1.98943	21.1726	3.41177		LOC_Os04g23780.1	1.01002	4.57858	2.18052		LOC_Os02g07800.1	2.08229	9.22492	2.14737
LOC_Os04g41540.1	4.37003	46.469	3.41055		LOC_Os11g44990.1	1.4455	6.55271	2.18052		LOC_Os01g31870.8	2.35202	10.4199	2.14737
LOC_Os05g49320.1	6.12831	65.0634	3.40829		LOC_Os04g51160.1	1.77885	8.06382	2.18052		LOC_Os04g01130.1	2.57335	11.3696	2.14346
LOC_Os08g42720.1	4.49677	47.7025	3.4071		LOC_Os01g03390.1	47.0954	212.42	2.17326		LOC_Os08g01140.1	61.0935	269.72	2.14237
LOC_Os12g36850.1	1.18157	12.5183	3.40526		LOC_Os06g09980.1	5.87352	26.4848	2.17287		LOC_Os08g37480.1	2.43518	10.7353	2.14026
LOC_Os01g06836.1	0.625938	6.63157	3.40526		LOC_Os05g48330.1	2.2857	10.2847	2.1698		LOC_Os02g40900.1	11.2261	49.4189	2.13821
LOC_Os02g15860.1	3.43277	36.3689	3.40526		LOC_Os01g38100.1	1.42335	6.39714	2.16814		LOC_Os05g04180.1	15.7322	69.2255	2.13759
LOC_Os01g40580.1	0.818695	8.67376	3.40526		LOC_Os07g15270.1	1.09719	4.92353	2.16587		LOC_Os11g01590.1	3.62687	15.9461	2.13641
LOC_Os05g02140.1	0.48337	5.12112	3.40526		LOC_Os01g39060.1	9.04004	40.438	2.16131		LOC_Os01g32770.1	7.60568	33.4309	2.13603
LOC_Os11g10260.1	0.69555	7.33812	3.39918		LOC_Os01g43160.1	6.50242	29.034	2.1587		LOC_Os04g05010.1	7.03782	30.8779	2.13337
LOC_Os03g56580.1	0.81784	8.60098	3.39461		LOC_Os10g41660.1	1.35446	6.04256	2.15744		LOC_Os04g37980.1	2.47513	10.8467	2.13168
LOC_Os01g53920.1	0.305851	3.21655	3.39461		LOC_Os04g55270.1	3.85862	17.2141	2.15744		LOC_Os06g39370.1	27.4792	120.358	2.13092
LOC_Os01g69830.1	1.31564	13.8362	3.39461		LOC_Os07g33360.1	0.835984	3.72951	2.15744		LOC_Os03g02260.1	13.4862	59.0086	2.12944
LOC_Os01g61080.1	4.37635	45.9895	3.39351		LOC_Os01g46380.1	99.6272	444.286	2.15688		LOC_Os03g48000.1	2.48533	10.8705	2.1289
LOC_Os01g16950.1	1.92334	19.9775	3.37669		LOC_Os06g44180.1	4.85172	21.5864	2.15355		LOC_Os08g40500.1	11.9628	52.2618	2.1272
LOC_Os08g41340.1	4.81467	49.8093	3.37091		LOC_Os08g35160.2	3.58137	15.9343	2.15355		LOC_Os01g65904.1	13.7196	59.7803	2.12343
LOC_Os12g38170.1	53.922	557.698	3.37054		LOC_Os04g48410.1	5.48868	24.3785	2.15108		LOC_Os09g38920.1	5.44364	23.6818	2.12113
LOC_Os06g48160.1	0.430513	4.42697	3.36219		LOC_Os05g27780.1	69.1791	306.945	2.14957		LOC_Os06g43210.1	134.194	582.316	2.11748
LOC_Os03g47280.1	0.948004	9.74834	3.36219		LOC_Os01g39330.1	1.45354	6.4427	2.1481		LOC_Os06g30480.1	8.36458	36.2862	2.11706
LOC_Os03g02514.1	0.677521	6.96695	3.36219		LOC_Os11g35330.1	1.28997	5.71769	2.1481		LOC_Os09g24460.1	30.9933	134.41	2.11661
LOC_Os12g11680.1	0.198729	2.04353	3.36219		LOC_Os01g63690.1	4.24101	18.7675	2.14576		LOC_Os03g22270.3	11.4297	49.4069	2.11193
LOC_Os02g13600.1	0.85669	8.80935	3.36219		LOC_Os09g35860.1	3.6093	15.9421	2.14305		LOC_Os03g15740.1	16.1301	69.6288	2.10993
LOC_Os02g09970.1	0.769136	7.90903	3.36219		LOC_Os12g03040.1	6.69045	29.4669	2.13892		LOC_Os04g37690.1	138.569	597.294	2.10784
LOC_Os10g42410.3	0.484087	4.97787	3.36219		LOC_Os08g37690.1	5.09901	22.3442	2.13161		LOC_Os11g07130.1	4.2782	18.4409	2.10784
LOC_Os03g06430.1	1.56785	16.1222	3.36219		LOC_Os01g34560.1	2.33028	10.1723	2.12607		LOC_Os04g49410.1	1.81883	7.83999	2.10784
LOC_Os12g13380.1	1.11207	11.4354	3.36219		LOC_Os07g06880.1	5.047	21.9012	2.11751		LOC_Os12g06100.2	34.4653	148.561	2.10784
LOC_Os04g32110.1	18.862	192.411	3.35064		LOC_Os09g10600.1	3.46056	14.9901	2.11493		LOC_Os02g42590.1	0.790146	3.40589	2.10784
LOC_Os11g13630.1	1.4891	15.034	3.33572		LOC_Os03g46070.1	12.9882	56.2612	2.11493		LOC_Os01g56270.2	1.01809	4.38841	2.10784
LOC_Os03g55180.1	2.13445	21.521	3.33381		LOC_Os05g10940.1	5.4682	23.6079	2.11013		LOC_Os10g33990.1	3.96701	17.0996	2.10784
LOC_Os03g50280.1	5.1723	51.978	3.32902		LOC_Os07g05360.1	29.1429	124.848	2.09895		LOC_Os07g48160.1	4.20071	18.1069	2.10784
LOC_Os08g35160.3	1.74392	17.5252	3.32902		LOC_Os09g23300.1	2.95245	12.6404	2.09806		LOC_Os01g26174.1	1.66736	7.18707	2.10784
LOC_Os09g13470.1	1.38404	13.9086	3.32902		LOC_Os04g03920.1	1.52841	6.54365	2.09806		LOC_Os02g02110.1	1.17433	5.06191	2.10784
LOC_Os05g49060.1	29.5348	296.344	3.32678		LOC_Os10g42090.2	14.9182	63.7458	2.09526		LOC_Os08g23754.1	0.935268	4.03143	2.10784
LOC_Os02g13290.1	2.88364	28.9173	3.32597		LOC_Os03g16920.1	6.21084	26.4986	2.09306		LOC_Os02g37000.1	2.96428	12.7774	2.10784
LOC_Os01g64270.1	0.805882	8.03577	3.3178		LOC_Os10g36924.1	2.37354	10.0955	2.0886		LOC_Os01g05640.1	0.915108	3.94452	2.10784
LOC_Os03g08900.1	1.54069	15.3629	3.3178		LOC_Os11g09020.1	11.9537	50.7587	2.08619		LOC_Os03g25480.1	14.1886	60.9499	2.10289
LOC_Os04g10350.1	0.654408	6.52537	3.3178		LOC_Os08g41440.1	4.35757	18.467	2.08335		LOC_Os01g14950.1	211.272	907.11	2.10217
LOC_Os02g50730.1	0.933977	9.31306	3.3178		LOC_Os07g01560.1	8.31453	35.2244	2.08287		LOC_Os01g64870.1	28.1415	120.624	2.09974
LOC_Os05g01380.1	0.804556	8.02255	3.3178		LOC_Os03g16670.1	11.4281	48.0421	2.07171		LOC_Os03g24030.1	10.1164	43.2949	2.0975
LOC_Os08g29570.1	8.21019	81.2651	3.30715		LOC_Os03g17200.1	15.3228	64.3158	2.06949		LOC_Os03g05049.1	6.00695	25.6694	2.09535
LOC_Os03g50810.1	2.96554	29.3321	3.30611		LOC_Os02g32370.1	5.25275	22.0193	2.06763		LOC_Os10g32770.3	4.41846	18.795	2.08873
LOC_Os01g52230.1	2.41169	23.7974	3.30269		LOC_Os02g12650.1	2.18574	9.10768	2.05896		LOC_Os11g05990.1	3.33061	14.1089	2.08275
LOC_Os03g59225.1	1.26134	12.4344	3.30131		LOC_Os01g70730.1	2.67219	11.1041	2.05499		LOC_Os02g21110.1	7.64207	32.3231	2.08053
LOC_Os03g63910.1	10.8588	106.967	3.30024		LOC_Os04g01130.1	2.57335	10.6285	2.04622		LOC_Os10g30640.1	6.78534	28.6629	2.07869
LOC_Os07g39350.1	133.783	1317.39	3.29972		LOC_Os01g05064.1	4.5922	18.9668	2.04622		LOC_Os02g38020.1	2.89983	12.2496	2.07869
LOC_Os01g22900.1	7.06151	69.493	3.29882		LOC_Os01g37050.1	25.9686	107.112	2.04428		LOC_Os12g41680.1	7.30885	30.8658	2.07829
LOC_Os08g44660.1	1.08705	10.67	3.29508		LOC_Os10g13970.1	2.06663	8.50848	2.04162		LOC_Os02g17860.1	1.26357	5.3331	2.07746
LOC_Os02g35660.1	0.314933	3.09126	3.29508		LOC_Os06g11800.1	5.70096	23.4505	2.04034		LOC_Os02g25780.1	3.04843	12.8415	2.07467
LOC_Os07g43990.1	0.280166	2.75	3.29508		LOC_Os01g06876.1	3.64272	14.9606	2.03808		LOC_Os11g07030.1	6.37947	26.7823	2.06977
LOC_Os02g53160.1	0.767326	7.53176	3.29508		LOC_Os02g36210.1	1.39505	5.72172	2.03613		LOC_Os09g38620.1	4.18117	17.5356	2.06831
LOC_Os03g04080.1	0.930424	9.13266	3.29508		LOC_Os01g67580.1	1.13769	4.65173	2.03166		LOC_Os05g36184.1	3.79865	15.9191	2.0672
LOC_Os04g32080.1	0.842671	8.27132	3.29508		LOC_Os02g45000.1	3.53622	14.4366	2.02946		LOC_Os09g37700.1	1.44797	6.06803	2.0672
LOC_Os01g22352.1	1.75095	17.1866	3.29508		LOC_Os05g46830.1	4.77566	19.4967	2.02946		LOC_Os01g68140.1	3.12882	13.112	2.0672
LOC_Os01g60010.1	0.395529	3.88235	3.29508		LOC_Os04g54830.1	14.7102	59.9915	2.02794		LOC_Os05g25400.1	3.89746	16.3057	2.06477
LOC_Os06g10990.1	0.378542	3.71561	3.29508		LOC_Os02g49520.1	3.17853	12.9568	2.02728		LOC_Os01g59850.1	38.0239	159.039	2.0644
LOC_Os09g08550.1	0.429379	4.21461	3.29508		LOC_Os05g38550.2	6.02741	24.2874	2.0106		LOC_Os07g44410.1	4.25654	17.7557	2.06053
LOC_Os05g50700.1	1.95083	19.1485	3.29508		LOC_Os12g39520.1	1.99753	8.04903	2.0106		LOC_Os01g24940.1	1.95159	8.13181	2.05893
LOC_Os05g39000.1	0.59874	5.87699	3.29508		LOC_Os12g38270.1	5.2707	21.2382	2.0106		LOC_Os03g52010.1	4.08383	16.9961	2.05721
LOC_Os07g17330.1	2.19236	21.5193	3.29508		LOC_Os03g44620.2	176.831	708.608	2.00262		LOC_Os08g14950.1	2.67388	11.114	2.05537
LOC_Os03g08840.1	20.181	197.679	3.29209		LOC_Os01g36090.1	13.4075	53.3821	1.99332		LOC_Os12g38430.1	45.9896	191.046	2.05454
LOC_Os05g37520.1	7.51272	73.3835	3.28805		LOC_Os08g26230.2	6.61306	26.33	1.99332		LOC_Os09g16710.1	7.94063	32.96	2.05339
LOC_Os10g41550.1	4.59315	44.7982	3.28589		LOC_Os06g05480.1	6.61478	26.321	1.99245		LOC_Os01g01030.1	1.59665	6.61756	2.05125
LOC_Os03g53010.1	2.88232	28.0992	3.28523		LOC_Os09g28060.1	5.93061	23.5654	1.99042		LOC_Os02g57160.1	43.7644	181.174	2.04955
LOC_Os02g45170.1	11.0242	107.368	3.28382		LOC_Os05g37350.1	1.69217	6.70861	1.98714		LOC_Os01g50450.1	30.5187	126.26	2.04863
LOC_Os04g51040.1	1.49096	14.4446	3.27622		LOC_Os07g42160.1	9.20147	36.3906	1.98363		LOC_Os01g39290.1	6.77521	27.9874	2.04644
LOC_Os05g23320.1	0.373983	3.6126	3.27199		LOC_Os09g09930.1	21.0561	83.2659	1.98348		LOC_Os05g22930.1	13.1685	54.3523	2.04525
LOC_Os03g14590.1	0.565842	5.46592	3.27199		LOC_Os12g43820.1	26.286	103.882	1.98258		LOC_Os04g47190.2	1.69151	6.95974	2.04072
LOC_Os07g48330.1	0.557777	5.38801	3.27199		LOC_Os06g48300.1	11.7175	46.3074	1.98258		LOC_Os04g51920.1	3.3813	13.8917	2.03858
LOC_Os07g48460.1	10.8637	104.753	3.2694		LOC_Os02g54890.1	6.95026	27.4225	1.98022		LOC_Os02g02340.1	5.05736	20.7447	2.03628
LOC_Os02g50570.1	4.25612	41.0248	3.26889		LOC_Os03g07530.1	1.47819	5.82098	1.97743		LOC_Os12g40470.1	4.11736	16.8603	2.03384
LOC_Os04g15580.1	0.83803	8.0579	3.26533		LOC_Os04g10650.1	1.38438	5.4389	1.97407		LOC_Os08g39840.1	7.44697	30.4948	2.03384
LOC_Os01g48000.1	1.51302	14.4704	3.2576		LOC_Os01g72530.1	2.72636	10.6807	1.96995		LOC_Os01g05980.1	0.870449	3.54358	2.02538
LOC_Os04g05650.1	5.57459	53.1546	3.25326		LOC_Os10g31940.1	3.70311	14.5071	1.96995		LOC_Os07g14740.1	6.35284	25.8277	2.02345
LOC_Os02g51110.1	5.37786	51.2787	3.25326		LOC_Os11g26010.1	0.973422	3.81344	1.96995		LOC_Os06g50230.1	161.876	657.713	2.02257
LOC_Os08g10290.1	0.817583	7.73846	3.24261		LOC_Os06g04240.1	3.7259	14.5964	1.96995		LOC_Os10g37740.1	13.8059	56.088	2.0224
LOC_Os03g38940.1	1.18673	11.2047	3.23904		LOC_Os01g66020.1	2.80642	10.9943	1.96995		LOC_Os10g30951.1	2.47898	10.069	2.02211
LOC_Os07g37920.1	9.39768	88.638	3.23755		LOC_Os02g06754.1	5.51566	21.4845	1.96169		LOC_Os03g20870.1	8.32028	33.779	2.02142
LOC_Os01g73250.1	72.5237	682.061	3.23337		LOC_Os12g32360.1	9.34628	36.3621	1.95997		LOC_Os05g01120.1	6.93826	28.1571	2.02085
LOC_Os06g48600.1	3.6797	34.3985	3.22469		LOC_Os04g15630.1	7.51938	29.2504	1.95977		LOC_Os01g13540.1	66.4697	269.723	2.02071
LOC_Os02g48560.1	0.275085	2.57155	3.22469		LOC_Os07g02060.1	7.96384	30.8747	1.95489		LOC_Os01g63220.3	2.42101	9.82177	2.02038
LOC_Os03g24160.1	0.456902	4.2712	3.22469		LOC_Os02g51750.1	2.73046	10.5439	1.9492		LOC_Os04g35910.1	85.1681	345.109	2.01866
LOC_Os12g28100.1	0.215162	2.01137	3.22469		LOC_Os06g49970.2	2.59176	9.98272	1.9455		LOC_Os02g03710.1	13.1972	53.4532	2.01804
LOC_Os01g08780.1	0.557459	5.21123	3.22469		LOC_Os08g13640.1	2.88215	11.0857	1.94348		LOC_Os02g42690.3	0.889205	3.59332	2.01473
LOC_Os03g16900.1	0.380307	3.55518	3.22469		LOC_Os01g72910.1	4.96849	19.1104	1.94348		LOC_Os11g47910.1	7.44717	30.0944	2.01473
LOC_Os11g10760.1	6.43713	60.1755	3.22469		LOC_Os01g31750.1	2.24792	8.63337	1.94133		LOC_Os07g40850.1	3.58845	14.5011	2.01473
LOC_Os09g10340.1	0.341123	3.18888	3.22469		LOC_Os03g08840.1	51.5686	197.679	1.93859		LOC_Os03g59550.1	2.41136	9.74443	2.01473
LOC_Os12g03420.1	3.11432	29.1132	3.22469		LOC_Os04g46940.1	1.37142	5.2498	1.9366		LOC_Os01g40050.1	1.24473	5.03003	2.01473
LOC_Os09g28550.1	2.05103	19.1734	3.22469		LOC_Os12g41680.1	7.30885	27.859	1.93043		LOC_Os01g36640.1	2.57711	10.3811	2.01014
LOC_Os12g16250.1	1.21684	11.3753	3.22469		LOC_Os04g54210.1	9.55661	36.3689	1.92813		LOC_Os02g12760.1	135.371	545.23	2.00995
LOC_Os03g55250.1	2.98937	27.6912	3.21151		LOC_Os01g02300.1	1.10403	4.20152	1.92813		LOC_Os03g10180.1	80.9945	326.114	2.00948
LOC_Os07g40690.1	1.46239	13.4429	3.20044		LOC_Os01g40580.1	2.27919	8.67376	1.92813		LOC_Os08g13570.1	4.16458	16.7545	2.0083
LOC_Os05g02060.1	2.24906	20.6742	3.20044		LOC_Os01g63260.1	3.37501	12.844	1.92813		LOC_Os01g12830.2	3.21714	12.9428	2.0083
LOC_Os03g53540.1	4.30513	39.5744	3.20044		LOC_Os02g45450.1	5.2341	19.8924	1.9262		LOC_Os03g20340.1	84.355	338.975	2.00663
LOC_Os06g38970.1	0.472354	4.32735	3.19554		LOC_Os04g43440.1	2.73489	10.3844	1.92487		LOC_Os03g10390.1	5.04759	20.2739	2.00596
LOC_Os06g05050.1	11.7066	107.031	3.19263		LOC_Os11g47870.1	12.589	47.7724	1.92401		LOC_Os06g41020.1	14.3482	57.6007	2.00521
LOC_Os09g30414.1	1.20386	11.0039	3.19227		LOC_Os04g52970.1	3.25872	12.3285	1.91962		LOC_Os03g15890.3	6.46	25.882	2.00234
LOC_Os02g40200.1	0.386505	3.52279	3.18816		LOC_Os08g42910.1	6.82359	25.7771	1.91749		LOC_Os05g48760.1	45.6128	182.611	2.00127
LOC_Os01g44260.1	0.880198	8.02255	3.18816		LOC_Os12g35890.1	3.83374	14.4825	1.91749		LOC_Os03g22800.1	1.30764	5.23392	2.00092
LOC_Os03g52910.1	1.00343	9.14571	3.18816		LOC_Os05g40770.1	2.07216	7.80521	1.9133		LOC_Os11g07124.1	2.05071	8.20808	2.00092
LOC_Os09g19970.1	1.03119	9.39875	3.18816		LOC_Os04g37980.1	2.47513	9.30861	1.91106		LOC_Os01g71350.1	4.98834	19.9661	2.00092
LOC_Os04g55640.1	9.88223	89.588	3.1804		LOC_Os09g26620.3	4.05714	15.2336	1.90872		LOC_Os06g06050.1	15.1352	60.4826	1.99861
LOC_Os08g02230.1	0.324599	2.93326	3.17578		LOC_Os12g42640.1	3.12364	11.6612	1.90041		LOC_Os03g25110.1	3.17179	12.6666	1.99766
LOC_Os02g32504.1	0.512488	4.63114	3.17578		LOC_Os02g12660.1	1.31445	4.88912	1.89512		LOC_Os02g55320.1	26.8429	107.086	1.99616
LOC_Os08g31670.1	0.501199	4.52913	3.17578		LOC_Os03g44420.1	1.785	6.63935	1.89512		LOC_Os08g06110.3	2.03995	8.1336	1.99536
LOC_Os01g08160.1	1.40836	12.7268	3.17578		LOC_Os01g06740.1	13.6509	50.7449	1.89427		LOC_Os02g55890.1	1.0585	4.22043	1.99536
LOC_Os06g43060.1	1.60384	14.4932	3.17578		LOC_Os05g41670.1	2.99075	11.1097	1.89324		LOC_Os12g39860.1	8.91533	35.4935	1.9932
LOC_Os03g13870.1	7.66666	69.2221	3.17456		LOC_Os06g50920.1	1.9438	7.22062	1.89324		LOC_Os01g37670.1	2.29932	9.14871	1.99236
LOC_Os07g41410.1	11.7763	106.277	3.17386		LOC_Os07g02330.1	11.193	41.5524	1.89233		LOC_Os06g07350.1	84.5185	336.216	1.99205
LOC_Os12g36910.1	11.4305	103.121	3.17338		LOC_Os05g44900.1	5.54352	20.5607	1.89101		LOC_Os02g08150.1	118.534	471.344	1.99149
LOC_Os04g43800.1	0.98301	8.84476	3.16955		LOC_Os12g40180.1	10.6524	39.5095	1.89101		LOC_Os03g39230.1	1.91727	7.61185	1.98919
LOC_Os08g04450.3	1.03594	9.29678	3.16579		LOC_Os09g21000.1	6.87353	25.4849	1.89052		LOC_Os01g07170.1	9.48557	37.5453	1.98483
LOC_Os09g36810.1	1.31113	11.6996	3.15757		LOC_Os07g46520.1	2.90754	10.7396	1.88507		LOC_Os07g05960.1	0.828545	3.27378	1.98231
LOC_Os05g08370.1	1.36248	12.1373	3.15515		LOC_Os08g36630.1	2.86623	10.587	1.88507		LOC_Os03g48430.1	2.08868	8.25287	1.98231
LOC_Os01g45830.1	11.8686	105.659	3.15419		LOC_Os08g44770.1	2.95967	10.9321	1.88507		LOC_Os06g35670.1	0.786269	3.10674	1.98231
LOC_Os03g15920.1	7.73304	68.7787	3.15285		LOC_Os02g37960.1	2.96692	10.9589	1.88507		LOC_Os07g07150.1	3.77758	14.9261	1.98231
LOC_Os09g39462.1	0.405236	3.59881	3.15069		LOC_Os03g60840.1	35.5852	130.828	1.87832		LOC_Os12g38970.1	26.9169	106.265	1.98108
LOC_Os02g42585.1	1.48503	13.1883	3.15069		LOC_Os03g18360.1	4.73346	17.378	1.8763		LOC_Os01g21420.1	14.2232	56.1208	1.98029
LOC_Os01g03130.1	1.16782	10.3711	3.15069		LOC_Os04g49194.1	7.9755	29.2359	1.87409		LOC_Os02g09100.1	2.98337	11.7546	1.9782
LOC_Os02g40500.1	4.84327	42.7605	3.14222		LOC_Os11g37970.1	27.391	100.136	1.87018		LOC_Os08g43550.1	14.7688	58.1622	1.97753
LOC_Os05g04000.1	11.5898	101.993	3.13753		LOC_Os01g08160.1	3.48514	12.7268	1.86858		LOC_Os01g02600.1	3.86045	15.1933	1.97659
LOC_Os02g34410.1	1.15072	10.1117	3.13542		LOC_Os06g45890.1	24.1861	88.1951	1.86652		LOC_Os02g47590.1	44.9546	176.159	1.97033
LOC_Os03g10030.1	2.14372	18.7874	3.13158		LOC_Os01g53390.1	3.10545	11.262	1.85859		LOC_Os02g47670.2	0.993994	3.89506	1.97033
LOC_Os01g54700.1	3.74843	32.8218	3.13029		LOC_Os06g48870.1	2.06853	7.50161	1.85859		LOC_Os01g58520.1	1.11558	4.37149	1.97033
LOC_Os03g59670.1	3.3084	28.9393	3.12883		LOC_Os01g63930.1	1.36066	4.91835	1.85387		LOC_Os09g29760.1	4.79158	18.7515	1.96843
LOC_Os07g34570.2	3.64014	31.8268	3.12818		LOC_Os01g68940.1	16.8126	60.7722	1.85387		LOC_Os04g13260.1	8.76706	34.2909	1.96766
LOC_Os04g48290.1	1.90371	16.6356	3.12739		LOC_Os08g36330.1	2.04939	7.39777	1.8519		LOC_Os10g31830.1	1.64919	6.4423	1.96582
LOC_Os01g12210.1	1.01646	8.86857	3.12515		LOC_Os01g07170.1	9.48557	34.1793	1.84932		LOC_Os02g03600.1	4.92325	19.2319	1.96582
LOC_Os04g55650.1	0.964357	8.41399	3.12515		LOC_Os01g53800.1	6.20711	22.298	1.84492		LOC_Os01g70730.1	2.67219	10.4385	1.96582
LOC_Os01g73790.1	1.0191	8.89166	3.12515		LOC_Os08g43550.1	14.7688	53.0186	1.84395		LOC_Os04g02354.1	19.798	77.2107	1.96345
LOC_Os07g35290.1	2.03651	17.6416	3.11481		LOC_Os02g38392.1	6.55134	23.504	1.84304		LOC_Os04g37920.6	2.97686	11.603	1.96264
LOC_Os02g53510.1	1.29282	11.1791	3.11221		LOC_Os12g04204.1	5.59641	20.0137	1.83842		LOC_Os12g08810.1	84.267	328.167	1.96139
LOC_Os02g33680.1	3.22247	27.7143	3.10439		LOC_Os09g28354.1	17.7263	63.3278	1.83695		LOC_Os09g38020.1	91.0816	354.609	1.961
LOC_Os02g32970.1	2.10125	18.0714	3.10439		LOC_Os03g08460.1	2.32789	8.31428	1.83657		LOC_Os07g10940.1	2.5574	9.95182	1.96028
LOC_Os03g58980.1	1.81174	15.5816	3.10439		LOC_Os08g06170.1	6.2563	22.3286	1.83551		LOC_Os07g46330.1	78.4017	304.814	1.95897
LOC_Os02g47600.1	1.41542	12.1731	3.10439		LOC_Os08g40610.1	14.5796	52.0004	1.83457		LOC_Os11g29970.1	7.15066	27.7953	1.95869
LOC_Os04g37820.1	9.69784	83.3691	3.10378		LOC_Os09g38620.1	4.18117	14.9127	1.83457		LOC_Os01g18840.1	2.9467	11.4314	1.95583
LOC_Os06g03520.1	6.78058	58.2549	3.1029		LOC_Os03g50160.1	5.06324	18.0482	1.83372		LOC_Os02g45690.1	1.95411	7.58077	1.95583
LOC_Os01g20206.1	2.43368	20.8546	3.09916		LOC_Os05g30030.1	15.6194	55.4643	1.82822		LOC_Os07g03110.1	1.65009	6.40136	1.95583
LOC_Os03g52380.1	3.81738	32.6268	3.0954		LOC_Os12g09250.1	4.12613	14.5479	1.81795		LOC_Os02g24598.1	15.2841	59.2934	1.95583
LOC_Os02g52990.1	17.6379	150.148	3.08964		LOC_Os05g41370.1	1.75726	6.19577	1.81795		LOC_Os08g05510.2	2.40944	9.3472	1.95583
LOC_Os01g64360.1	13.4097	114.155	3.08964		LOC_Os03g18790.1	3.07292	10.7772	1.8103		LOC_Os03g40100.1	12.2115	47.2384	1.95172
LOC_Os10g43060.1	9.68246	82.2324	3.08626		LOC_Os06g03700.1	4.70633	16.4594	1.80624		LOC_Os02g54770.1	3.68	14.2296	1.95111
LOC_Os01g40870.1	4.46278	37.7015	3.07861		LOC_Os05g38680.1	66.099	230.712	1.8034		LOC_Os03g63090.1	9.82849	37.9316	1.94836
LOC_Os02g39330.1	18.4194	155.251	3.07531		LOC_Os05g39720.1	5.19244	18.1063	1.80201		LOC_Os02g08490.1	3.6538	14.0761	1.94578
LOC_Os03g45960.1	1.04691	8.80807	3.07268		LOC_Os12g34148.1	1.88819	6.57094	1.79909		LOC_Os09g38510.1	3.27669	12.6107	1.94434
LOC_Os04g52504.1	2.8393	23.8881	3.07268		LOC_Os04g47360.1	3.09209	10.7514	1.79787		LOC_Os09g21796.1	16.4347	63.2074	1.94334
LOC_Os12g40260.1	0.643222	5.41166	3.07268		LOC_Os01g60860.1	12.4982	43.3938	1.79577		LOC_Os06g46366.1	16.5803	63.6612	1.94094
LOC_Os02g49950.1	0.681675	5.73519	3.07268		LOC_Os02g47770.1	3.53949	12.2248	1.7882		LOC_Os04g53120.1	8.61131	33.0263	1.93931
LOC_Os03g16920.1	3.14959	26.4986	3.07268		LOC_Os06g36360.1	1.87967	6.49208	1.7882		LOC_Os03g16670.1	11.4281	43.8134	1.93878
LOC_Os05g44420.1	2.34053	19.6917	3.07268		LOC_Os01g52260.1	9.6446	33.2493	1.78553		LOC_Os01g73830.1	2.47378	9.47832	1.93791
LOC_Os03g57080.1	0.846498	7.1219	3.07268		LOC_Os07g44140.1	4.10565	14.1422	1.78432		LOC_Os01g12260.1	2.04018	7.81695	1.93791
LOC_Os06g34830.1	1.70192	14.3189	3.07268		LOC_Os03g64320.1	3.81228	13.0573	1.77613		LOC_Os01g02790.1	14.8832	57.0253	1.93791
LOC_Os01g01940.1	0.78708	6.622	3.07268		LOC_Os09g36810.1	3.42888	11.6996	1.77065		LOC_Os02g30640.1	22.2454	85.2072	1.93747
LOC_Os12g07550.1	3.07654	25.8841	3.07268		LOC_Os04g22120.1	4.02554	13.7162	1.76862		LOC_Os09g06740.1	4.81123	18.4055	1.93566
LOC_Os07g37730.1	0.650276	5.47101	3.07268		LOC_Os12g01680.1	5.80578	19.7389	1.76548		LOC_Os06g40640.1	3.43007	13.105	1.93381
LOC_Os01g03730.1	4.00139	33.6652	3.07268		LOC_Os01g10890.1	12.7746	43.1918	1.75748		LOC_Os04g45710.1	4.38589	16.7568	1.93381
LOC_Os08g43120.1	0.231505	1.94774	3.07268		LOC_Os06g09570.1	32.4999	109.843	1.75694		LOC_Os09g29950.3	1.09072	4.16724	1.93381
LOC_Os09g36730.1	4.07302	34.014	3.06196		LOC_Os05g49060.1	87.7045	296.344	1.75655		LOC_Os12g43130.1	15.7493	60.1527	1.93334
LOC_Os05g04120.1	2.01305	16.7654	3.05804		LOC_Os09g29960.1	9.18008	30.9321	1.75253		LOC_Os02g14780.1	1.41211	5.3845	1.93096
LOC_Os03g59430.2	18.191	151.471	3.05774		LOC_Os01g64360.1	33.8899	114.155	1.75206		LOC_Os03g63330.1	11.8591	45.1226	1.92786
LOC_Os09g02710.1	122.008	1012.1	3.0523		LOC_Os03g22810.1	37.6029	126.613	1.75151		LOC_Os05g15770.1	119.439	454.327	1.92745
LOC_Os02g49880.1	7.44242	61.6671	3.05066		LOC_Os02g12420.1	1.40365	4.71331	1.74756		LOC_Os01g18280.1	2.84077	10.8044	1.92727
LOC_Os05g13940.1	78.9538	654.159	3.05056		LOC_Os01g09620.1	1.74592	5.86264	1.74756		LOC_Os01g02780.1	40.8092	154.468	1.92034
LOC_Os03g55770.1	8.95214	74.1221	3.0496		LOC_Os05g38880.1	7.89459	26.5093	1.74756		LOC_Os05g35460.1	20.8883	78.9206	1.9177
LOC_Os10g28240.1	0.675983	5.59702	3.0496		LOC_Os05g48230.1	10.2558	34.3322	1.74312		LOC_Os12g01530.2	2.1138	7.97251	1.91519
LOC_Os02g55910.1	0.743872	6.11939	3.04026		LOC_Os09g39310.1	11.142	37.2847	1.74258		LOC_Os05g14740.1	1.75945	6.63603	1.91519
LOC_Os05g46840.1	1.74954	14.3924	3.04026		LOC_Os01g09220.1	15.5108	51.696	1.73678		LOC_Os02g24330.2	0.83391	3.14521	1.91519
LOC_Os03g05470.1	24.1291	198.322	3.039		LOC_Os01g32780.1	20.517	68.3201	1.73549		LOC_Os04g51250.1	5.21769	19.6793	1.91519
LOC_Os07g07320.1	8.82239	72.1642	3.03204		LOC_Os04g37690.1	138.569	460.54	1.73272		LOC_Os03g48180.1	1.37557	5.18817	1.91519
LOC_Os02g48640.1	11.1586	90.9429	3.02681		LOC_Os09g30412.1	179.63	595.247	1.72846		LOC_Os07g40974.2	2.04754	7.72258	1.91519
LOC_Os11g11256.1	0.54717	4.43304	3.01824		LOC_Os06g39330.1	5.8676	19.3446	1.72109		LOC_Os02g06790.1	15.0886	56.7554	1.9113
LOC_Os06g45184.2	0.430987	3.49175	3.01824		LOC_Os03g03410.1	41.5674	136.97	1.72034		LOC_Os10g30970.1	25.4319	95.5575	1.90973
LOC_Os02g40530.1	0.671476	5.44014	3.01824		LOC_Os11g22449.1	5.98519	19.5953	1.71104		LOC_Os08g40610.1	14.5796	54.7769	1.90961
LOC_Os04g20164.1	0.378761	3.06863	3.01824		LOC_Os03g40540.1	4.2262	13.8364	1.71104		LOC_Os03g09090.1	6.11199	22.9632	1.90961
LOC_Os07g37320.1	113.111	915.181	3.01631		LOC_Os04g32620.1	3.13765	10.2725	1.71104		LOC_Os05g34070.1	1000.65	3753.54	1.90732
LOC_Os04g35240.1	4.93177	39.5719	3.0043		LOC_Os06g48210.1	1.68594	5.5197	1.71104		LOC_Os12g01449.1	63.5175	238.181	1.90683
LOC_Os03g63270.1	4.62104	37.0272	3.00229		LOC_Os03g20090.1	6.19712	20.2891	1.71104		LOC_Os06g02620.1	22.9616	86.0228	1.9055
LOC_Os02g09250.1	3.22885	25.824	2.99962		LOC_Os08g13570.1	4.16458	13.5647	1.70362		LOC_Os12g21940.1	2.16252	8.08772	1.90302
LOC_Os10g39150.1	10.4762	83.7172	2.99841		LOC_Os11g41100.1	2.37139	7.7179	1.70247		LOC_Os11g14300.1	45.3418	169.422	1.90171
LOC_Os01g06870.1	4.93137	39.2847	2.99391		LOC_Os11g14380.1	3.88493	12.6438	1.70247		LOC_Os10g40830.1	20.0406	74.6438	1.8971
LOC_Os02g50340.1	0.600854	4.77436	2.99022		LOC_Os02g04130.1	6.17032	20.0601	1.70091		LOC_Os01g45880.3	1.1152	4.15153	1.89633
LOC_Os06g48300.1	5.82779	46.3074	2.99022		LOC_Os01g33090.1	3.57659	11.6225	1.70026		LOC_Os09g38070.1	49.7309	185.075	1.89589
LOC_Os07g48730.1	0.798808	6.3473	2.99022		LOC_Os10g07582.1	0.746744	2.42028	1.69649		LOC_Os05g16670.2	6.80568	25.3264	1.89583
LOC_Os02g02120.1	0.456422	3.62671	2.99022		LOC_Os04g44980.1	6.78969	21.9849	1.69509		LOC_Os06g47310.1	4.10062	15.2451	1.89443
LOC_Os03g42600.1	8.87384	70.5112	2.99022		LOC_Os02g49950.1	1.77122	5.73519	1.69509		LOC_Os02g27000.1	1.97343	7.33676	1.89443
LOC_Os06g08380.1	0.213355	1.69531	2.99022		LOC_Os01g53920.1	0.99338	3.21655	1.69509		LOC_Os02g10290.1	8.98803	33.3824	1.89301
LOC_Os06g16370.1	2.17673	17.2037	2.98249		LOC_Os12g32760.1	2.87064	9.28421	1.69341		LOC_Os09g19900.1	14.058	52.2027	1.89274
LOC_Os10g39936.1	4.27223	33.7251	2.98076		LOC_Os02g51900.1	2.68436	8.68174	1.69341		LOC_Os08g02210.1	1.91535	7.10937	1.89211
LOC_Os03g38350.1	3.66878	28.9614	2.98076		LOC_Os03g63510.1	2.48376	8.03295	1.69341		LOC_Os01g07376.1	10.5423	39.0935	1.89074
LOC_Os07g28890.1	1.42053	11.1926	2.97805		LOC_Os10g31850.1	19.651	63.3469	1.68867		LOC_Os11g29900.1	2.21603	8.20881	1.8892
LOC_Os09g20480.1	4.31718	33.9937	2.97711		LOC_Os02g43790.1	6.96226	22.4435	1.68867		LOC_Os03g48010.1	2.45344	9.08106	1.88806
LOC_Os02g17534.1	2.67768	21.0791	2.97676		LOC_Os01g62920.1	13.6649	43.9443	1.6852		LOC_Os03g59070.1	6.36103	23.4774	1.88394
LOC_Os07g36590.1	15.1238	118.864	2.97442		LOC_Os05g16670.2	6.80568	21.8473	1.68264		LOC_Os01g70430.1	5.0884	18.7587	1.88228
LOC_Os01g50400.1	1.19368	9.37335	2.97315		LOC_Os03g55470.1	2.1598	6.91112	1.67802		LOC_Os06g22820.1	35.821	131.967	1.88129
LOC_Os03g09070.1	1.32083	10.3718	2.97315		LOC_Os08g01670.1	11.2376	35.9473	1.67755		LOC_Os12g37519.1	4.3965	16.1872	1.88043
LOC_Os04g50790.1	3.79603	29.6792	2.96689		LOC_Os04g14810.1	9.88306	31.5843	1.67618		LOC_Os03g29910.2	3.21444	11.8351	1.88043
LOC_Os11g44680.1	2.14737	16.7283	2.96165		LOC_Os04g52340.1	3.30538	10.5442	1.67356		LOC_Os01g13550.1	10.2392	37.6554	1.87875
LOC_Os09g38310.1	0.333905	2.60117	2.96165		LOC_Os01g52530.1	5.73436	18.2616	1.67111		LOC_Os05g27790.1	5.14979	18.9335	1.87836
LOC_Os06g04510.1	1.15848	9.02478	2.96165		LOC_Os10g35770.3	12.3572	39.3499	1.67101		LOC_Os03g49440.1	13.3403	48.9836	1.87651
LOC_Os05g49700.1	5.90494	45.9167	2.95903		LOC_Os05g44020.1	4.34711	13.8112	1.66771		LOC_Os09g01590.1	18.9759	69.6532	1.87602
LOC_Os04g38026.1	1.16887	9.06922	2.95587		LOC_Os06g43270.1	10.2361	32.5116	1.66729		LOC_Os03g36130.1	2.28128	8.3737	1.87602
LOC_Os01g64790.1	7.9637	61.6042	2.95152		LOC_Os04g44950.1	48.4477	153.816	1.66671		LOC_Os08g39210.1	1.3033	4.77513	1.87337
LOC_Os03g13820.1	0.288788	2.2272	2.94715		LOC_Os04g52504.1	7.52801	23.8881	1.66595		LOC_Os03g16600.1	25.4736	93.3321	1.87337
LOC_Os05g06050.1	1.06835	8.23938	2.94715		LOC_Os05g50700.1	6.03442	19.1485	1.66595		LOC_Os01g61150.1	4.27036	15.6461	1.87337
LOC_Os03g09170.1	0.980792	7.56412	2.94715		LOC_Os04g13260.1	8.76706	27.8035	1.6651		LOC_Os04g31340.1	72.329	264.59	1.87111
LOC_Os01g66930.2	1.72547	13.2624	2.94229		LOC_Os08g31860.1	6.39351	20.1807	1.65829		LOC_Os02g32860.1	1.34823	4.91741	1.86683
LOC_Os03g06230.1	6.05232	46.4275	2.93942		LOC_Os02g33070.1	32.2901	101.745	1.65579		LOC_Os05g24160.2	4.60942	16.8119	1.86683
LOC_Os03g40930.1	2.39203	18.3361	2.93838		LOC_Os07g43350.1	1.99918	6.2935	1.65445		LOC_Os10g02980.1	12.246	44.6508	1.86638
LOC_Os03g46070.1	7.34805	56.2612	2.93671		LOC_Os03g05460.1	3.14081	9.86412	1.65105		LOC_Os02g42620.1	25.4486	92.7835	1.86628
LOC_Os02g30110.1	6.58276	50.3937	2.93648		LOC_Os09g32210.1	1.60209	5.01158	1.64531		LOC_Os12g43100.1	10.1451	36.9843	1.86613
LOC_Os01g54540.1	2.4001	18.2297	2.92513		LOC_Os07g04450.1	8.3841	26.1421	1.64065		LOC_Os02g17320.3	14.7053	53.5767	1.86527
LOC_Os02g32140.1	1.67883	12.7514	2.92513		LOC_Os05g43920.1	2.35257	7.32519	1.63863		LOC_Os08g34700.1	4.47093	16.2605	1.86273
LOC_Os03g58750.1	1.98312	15.0369	2.92266		LOC_Os02g39720.2	4.95402	15.4056	1.63678		LOC_Os01g08310.1	5.3503	19.4587	1.86273
LOC_Os02g51760.1	1.44868	10.9845	2.92266		LOC_Os07g40290.1	10.6185	33.0034	1.63604		LOC_Os02g03590.1	4.13612	15.0428	1.86273
LOC_Os03g15270.1	1.72344	13.0679	2.92266		LOC_Os07g33240.1	7.61692	23.6095	1.63208		LOC_Os06g07540.1	6.00227	21.8111	1.86148
LOC_Os03g53020.1	23.0765	174.949	2.92244		LOC_Os12g11370.1	2.27665	7.05019	1.63075		LOC_Os05g30350.1	7.46201	27.1017	1.86075
LOC_Os07g24000.1	2.8744	21.7406	2.91906		LOC_Os01g72900.1	7.4199	22.9577	1.62951		LOC_Os12g43720.1	1.82594	6.6279	1.85991
LOC_Os07g38430.1	8.24114	62.2921	2.91813		LOC_Os03g61010.1	2.05568	6.36043	1.62951		LOC_Os06g21210.1	46.6468	169.081	1.85786
LOC_Os01g71270.1	3.09225	23.3479	2.91656		LOC_Os11g01180.1	4.46351	13.789	1.62727		LOC_Os06g51060.1	3.12446	11.3033	1.85507
LOC_Os01g65370.1	5.28425	39.8713	2.91558		LOC_Os10g32520.2	3.24242	10.0167	1.62727		LOC_Os12g07980.1	48.5223	175.441	1.85426
LOC_Os01g54080.1	0.485866	3.63358	2.90276		LOC_Os03g03880.1	9.51585	29.3153	1.62325		LOC_Os09g36990.1	14.8074	53.5212	1.85379
LOC_Os11g42850.2	0.623544	4.66321	2.90276		LOC_Os01g10440.1	4.46539	13.752	1.62278		LOC_Os05g50190.1	27.0532	97.7797	1.85374
LOC_Os07g40810.1	0.442788	3.31141	2.90276		LOC_Os08g08700.1	5.3457	16.4545	1.62203		LOC_Os03g60920.1	43.1417	155.878	1.85327
LOC_Os10g28080.1	1.25913	9.41643	2.90276		LOC_Os07g42740.1	3.63228	11.1697	1.62065		LOC_Os01g23710.1	5.31175	19.1831	1.85258
LOC_Os07g37100.1	0.730787	5.46522	2.90276		LOC_Os05g45440.1	8.23767	25.332	1.62065		LOC_Os01g52304.1	2.40014	8.65888	1.85106
LOC_Os07g35280.1	0.599473	4.48319	2.90276		LOC_Os10g40640.1	19.6312	60.355	1.62033		LOC_Os06g41880.1	2.91955	10.5233	1.84977
LOC_Os05g49640.1	0.493862	3.69337	2.90276		LOC_Os02g17330.1	12.0914	37.0563	1.61574		LOC_Os07g46960.1	11.7038	42.0404	1.8448
LOC_Os04g04060.1	0.326658	2.44293	2.90276		LOC_Os12g06870.1	2.09551	6.42082	1.61546		LOC_Os02g41550.4	1.58905	5.70794	1.8448
LOC_Os04g48810.1	2.86064	21.3935	2.90276		LOC_Os06g51524.1	6.29422	19.2755	1.61467		LOC_Os01g45640.1	107.27	385.177	1.84428
LOC_Os04g51090.1	0.567577	4.20675	2.88982		LOC_Os03g53170.1	2.48788	7.61892	1.61467		LOC_Os06g07820.1	21.0157	75.4137	1.84336
LOC_Os11g03660.1	4.92078	36.3821	2.88627		LOC_Os08g38710.1	64.143	196.083	1.6121		LOC_Os02g01280.1	8.29468	29.7483	1.84255
LOC_Os08g28870.1	0.898935	6.62936	2.88258		LOC_Os06g22340.1	8.52703	25.9381	1.60496		LOC_Os05g41310.1	3.40254	12.1861	1.84055
LOC_Os01g03320.1	16.6627	122.706	2.88051		LOC_Os05g05060.1	86.9423	264.434	1.60478		LOC_Os04g45834.2	2.68812	9.60503	1.83719
LOC_Os09g26810.1	9.37108	68.914	2.87851		LOC_Os02g35490.1	1.28485	3.88298	1.59556		LOC_Os08g40510.1	44.9043	160.097	1.83402
LOC_Os01g67530.1	2.42885	17.8615	2.87851		LOC_Os06g04900.1	4.54252	13.728	1.59556		LOC_Os09g12300.1	5.76431	20.4986	1.8303
LOC_Os07g12340.1	3.22885	23.6827	2.87474		LOC_Os04g55560.3	0.121002	0.365682	1.59556		LOC_Os06g17440.1	4.00361	14.212	1.82773
LOC_Os07g03820.1	0.867708	6.354	2.87239		LOC_Os12g36580.1	1.7044	5.1509	1.59556		LOC_Os06g44620.2	1.6012	5.6839	1.82773
LOC_Os04g37430.1	3.45322	25.2198	2.86854		LOC_Os08g26230.6	6.11366	18.4762	1.59556		LOC_Os07g36770.1	1.16738	4.14394	1.82773
LOC_Os03g56260.1	4.13675	30.1849	2.86726		LOC_Os01g48120.1	6.03059	18.2251	1.59556		LOC_Os09g11460.1	5.1953	18.4284	1.82666
LOC_Os05g50340.1	5.97277	43.551	2.86623		LOC_Os01g58530.1	5.65656	17.0948	1.59556		LOC_Os07g41370.1	5.61719	19.925	1.82666
LOC_Os04g15600.1	2.57594	18.7827	2.86623		LOC_Os03g50810.1	9.76499	29.3321	1.58679		LOC_Os04g39660.1	53.478	189.351	1.82404
LOC_Os12g43640.1	6.38531	46.5417	2.8657		LOC_Os09g28650.1	10.1628	30.4288	1.58214		LOC_Os02g17380.1	29.6521	104.945	1.82343
LOC_Os06g43170.1	0.369324	2.6757	2.85695		LOC_Os09g34214.1	27.8125	83.2186	1.58118		LOC_Os01g25484.2	3.83526	13.5612	1.82208
LOC_Os05g23320.2	0.425458	3.08238	2.85695		LOC_Os07g44160.1	10.3221	30.8796	1.58091		LOC_Os05g43650.1	41.8277	147.793	1.82104
LOC_Os09g18360.1	0.42713	3.09449	2.85695		LOC_Os08g42720.1	15.9659	47.7025	1.57907		LOC_Os05g30030.1	15.6194	55.1237	1.81933
LOC_Os04g33460.1	18.8043	136.054	2.85504		LOC_Os05g47650.1	21.0131	62.748	1.57828		LOC_Os06g05860.1	32.5882	114.93	1.81833
LOC_Os04g52100.1	16.5782	119.947	2.85504		LOC_Os07g32010.1	8.37612	25.0011	1.57764		LOC_Os01g22990.2	9.97569	35.1816	1.81833
LOC_Os01g62500.1	0.787442	5.67861	2.85029		LOC_Os06g11240.1	10.8511	32.3885	1.57764		LOC_Os08g10260.1	1.1152	3.93303	1.81833
LOC_Os06g49750.1	3.38694	24.4247	2.85029		LOC_Os05g03640.1	4.82196	14.3782	1.57619		LOC_Os11g32810.1	5.67808	20.01	1.81725
LOC_Os03g16960.1	1.80316	13.0034	2.85029		LOC_Os12g01916.1	3.9473	11.7635	1.57538		LOC_Os07g31310.1	1.49464	5.25579	1.81411
LOC_Os06g18990.1	3.53483	25.3969	2.84494		LOC_Os01g02600.1	3.86045	11.4977	1.5745		LOC_Os01g73560.1	31.6002	110.987	1.81238
LOC_Os10g30850.2	0.865023	6.19957	2.84136		LOC_Os03g07600.1	2.80086	8.33016	1.57248		LOC_Os12g32986.1	35.0171	122.721	1.80925
LOC_Os06g09610.2	0.978341	7.01171	2.84136		LOC_Os11g34390.1	4.16185	12.378	1.57248		LOC_Os11g12320.1	4.93077	17.2687	1.80828
LOC_Os04g14810.1	4.40694	31.5843	2.84136		LOC_Os12g39860.1	8.91533	26.4442	1.56859		LOC_Os01g44220.1	1.95007	6.8296	1.80828
LOC_Os11g34110.1	1.1902	8.53006	2.84136		LOC_Os03g57690.1	25.5164	75.6147	1.56724		LOC_Os03g41110.1	19.8788	69.5574	1.80697
LOC_Os02g22160.1	1.67142	11.979	2.84136		LOC_Os05g08450.1	3.06594	9.08394	1.56699		LOC_Os01g54010.1	9.28232	32.4185	1.80426
LOC_Os07g43810.1	215.477	1543.49	2.84059		LOC_Os01g07630.1	1.92602	5.6994	1.56519		LOC_Os02g11640.1	6.3605	22.1858	1.80242
LOC_Os01g23070.1	1.27513	9.08909	2.8335		LOC_Os12g16690.1	2.67495	7.90437	1.56314		LOC_Os01g67580.1	1.13769	3.96644	1.80173
LOC_Os11g47500.1	4.63331	32.9845	2.83168		LOC_Os04g39980.1	12.4068	36.6504	1.56269		LOC_Os08g31240.1	1.1998	4.17712	1.79972
LOC_Os03g55350.1	1.10697	7.86461	2.82876		LOC_Os05g50710.1	122.586	361.987	1.56214		LOC_Os01g66490.1	9.17946	31.9093	1.7975
LOC_Os05g39800.1	2.91669	20.6441	2.82332		LOC_Os09g25760.1	353.836	1044.82	1.56211		LOC_Os07g11060.1	2.72812	9.44952	1.79234
LOC_Os09g31120.1	6.12831	43.3756	2.82332		LOC_Os01g56330.1	30.367	89.5739	1.56057		LOC_Os02g34120.1	3.20967	11.1175	1.79234
LOC_Os03g04740.1	3.44772	24.2672	2.8153		LOC_Os07g33780.1	13.9721	41.1426	1.55808		LOC_Os01g58039.1	4.83649	16.7524	1.79234
LOC_Os05g51230.1	0.55017	3.85732	2.80965		LOC_Os02g42190.1	3.12978	9.21604	1.55808		LOC_Os03g05800.1	7.39616	25.571	1.78966
LOC_Os09g34280.1	0.445054	3.12034	2.80965		LOC_Os08g37605.1	2.93036	8.58752	1.55116		LOC_Os10g24094.1	4.78839	16.5121	1.78591
LOC_Os02g37580.1	0.821445	5.75926	2.80965		LOC_Os07g03810.1	4.63149	13.5728	1.55116		LOC_Os10g41200.1	21.2967	73.4387	1.78591
LOC_Os03g07270.1	0.974928	6.83536	2.80965		LOC_Os03g21230.1	14.0641	41.0865	1.54665		LOC_Os01g53079.1	9.69955	33.4475	1.78591
LOC_Os03g57450.1	1.95829	13.676	2.80398		LOC_Os04g38720.1	9.56689	27.9288	1.54563		LOC_Os10g07080.1	2.8478	9.82023	1.78591
LOC_Os02g57240.1	8.36188	58.2913	2.80138		LOC_Os07g41310.1	5.93683	17.3284	1.54537		LOC_Os01g04540.1	5.61942	19.3482	1.78371
LOC_Os03g05750.1	2.29805	16.0143	2.80088		LOC_Os01g72330.1	32.8081	95.5409	1.54207		LOC_Os07g32730.1	8.37225	28.8265	1.78371
LOC_Os08g05480.1	2.59049	18.0277	2.79892		LOC_Os03g14669.2	7.64932	22.2743	1.54198		LOC_Os05g05280.1	7.8732	27.0436	1.78026
LOC_Os04g50216.1	44.905	312.197	2.79751		LOC_Os03g24040.1	5.47281	15.9269	1.54111		LOC_Os10g40570.1	16.3306	56.0937	1.78026
LOC_Os01g18584.1	4.98427	34.6126	2.79584		LOC_Os05g31020.1	7.66501	22.3066	1.54111		LOC_Os01g51290.1	2.02953	6.96616	1.77922
LOC_Os05g45490.1	6.10954	42.3906	2.79461		LOC_Os01g11880.1	7.43243	21.6141	1.54006		LOC_Os01g59020.1	1.89141	6.48521	1.77769
LOC_Os06g47620.1	0.776091	5.36873	2.79028		LOC_Os05g01350.1	6.44307	18.6729	1.53512		LOC_Os08g09990.1	5.02095	17.2156	1.77769
LOC_Os06g43090.1	2.37001	16.3949	2.79028		LOC_Os04g46970.1	4.53409	13.1194	1.53282		LOC_Os02g36570.1	46.6963	159.862	1.77544
LOC_Os07g49114.1	13.0148	90.0319	2.79028		LOC_Os01g42710.1	2.39984	6.94266	1.53255		LOC_Os06g27680.1	4.84202	16.5231	1.7708
LOC_Os11g23220.1	1.20604	8.34298	2.79028		LOC_Os09g36080.1	40.4047	116.34	1.52575		LOC_Os08g08860.1	3.50701	11.9675	1.7708
LOC_Os04g59540.1	0.360108	2.4911	2.79028		LOC_Os08g36480.1	1.96389	5.65248	1.52517		LOC_Os02g32469.2	16.7113	56.9716	1.76942
LOC_Os08g43180.1	9.50404	65.6021	2.78713		LOC_Os10g01470.1	14.6095	42.0492	1.52517		LOC_Os07g08390.2	13.6511	46.4357	1.76622
LOC_Os01g65130.1	1.27919	8.81911	2.7854		LOC_Os01g66490.1	9.17946	26.3991	1.52401		LOC_Os10g36680.1	4.9995	17.0044	1.76605
LOC_Os02g11720.1	1.84375	12.7114	2.7854		LOC_Os03g10620.2	28.0108	80.2255	1.51808		LOC_Os01g58530.1	5.65656	19.2392	1.76605
LOC_Os07g31650.1	2.73523	18.8284	2.78318		LOC_Os06g09240.1	3.84095	10.9968	1.51756		LOC_Os02g12660.1	1.31445	4.46731	1.76495
LOC_Os01g22370.1	2.57335	17.7141	2.78318		LOC_Os03g55200.1	2.72507	7.80203	1.51756		LOC_Os11g05800.1	3.10019	10.5364	1.76495
LOC_Os08g43570.1	1.00549	6.89297	2.77723		LOC_Os06g10520.1	7.05344	20.1885	1.51713		LOC_Os07g02520.1	9.21704	31.3146	1.76446
LOC_Os01g48900.1	0.36356	2.49233	2.77723		LOC_Os05g34920.1	9.22913	26.392	1.51583		LOC_Os12g40510.1	9.14102	31.0185	1.7627
LOC_Os03g25920.1	0.652227	4.47124	2.77723		LOC_Os09g38759.1	10.4744	29.9439	1.51539		LOC_Os11g34190.1	38.8413	131.665	1.7612
LOC_Os12g03720.1	0.395609	2.71203	2.77723		LOC_Os02g42440.1	10.8253	30.7765	1.50743		LOC_Os04g40520.1	15.186	51.4503	1.76044
LOC_Os05g35290.1	0.389157	2.6678	2.77723		LOC_Os10g28240.1	1.97151	5.59702	1.50536		LOC_Os06g07120.1	8.25344	27.9526	1.75991
LOC_Os09g39740.3	0.716733	4.91345	2.77723		LOC_Os02g49600.1	2.29097	6.48398	1.50092		LOC_Os12g39640.1	4.12672	13.9763	1.75991
LOC_Os08g36630.1	1.54434	10.587	2.77723		LOC_Os08g25380.1	3.10969	8.78661	1.49853		LOC_Os09g15580.1	3.05889	10.3284	1.75554
LOC_Os08g09010.1	7.28375	49.8294	2.77424		LOC_Os03g57720.1	13.9138	39.246	1.49602		LOC_Os01g21450.3	1.29254	4.36428	1.75554
LOC_Os07g15680.1	0.397942	2.69703	2.76074		LOC_Os03g18910.1	2.34685	6.61962	1.49602		LOC_Os02g43110.1	3.57996	12.0878	1.75554
LOC_Os05g06320.2	1.22316	8.26791	2.75691		LOC_Os01g06870.1	13.9276	39.2847	1.49602		LOC_Os09g04504.2	15.9224	53.755	1.75534
LOC_Os05g06990.1	1.05767	7.1408	2.7552		LOC_Os04g58710.1	100.544	283.571	1.49588		LOC_Os08g42000.1	113.772	384.058	1.75518
LOC_Os06g10160.1	17.4326	117.367	2.75116		LOC_Os03g55250.1	9.83535	27.6912	1.49338		LOC_Os03g44150.1	49.2049	166.003	1.75433
LOC_Os05g40384.1	0.803235	5.40633	2.75076		LOC_Os11g40970.1	2.69848	7.59544	1.49299		LOC_Os10g33690.1	5.85728	19.7246	1.75169
LOC_Os04g59440.1	1.44811	9.74676	2.75076		LOC_Os06g13060.1	4.00608	11.2661	1.49172		LOC_Os06g19590.1	3.46601	11.6719	1.75169
LOC_Os08g37940.1	2.40917	16.1744	2.74711		LOC_Os02g29620.1	10.5309	29.5924	1.49059		LOC_Os09g11480.1	4.34262	14.6239	1.75169
LOC_Os09g28210.1	5.15187	34.4349	2.7407		LOC_Os01g33710.1	5.90945	16.6058	1.49059		LOC_Os01g41240.1	22.1074	74.3814	1.75041
LOC_Os05g46040.2	3.71337	24.7952	2.73926		LOC_Os11g29970.1	7.15066	20.0665	1.48864		LOC_Os02g34950.1	16.5335	55.4799	1.74657
LOC_Os10g42690.1	4.13993	27.6183	2.73795		LOC_Os11g43900.1	36.1668	101.204	1.48453		LOC_Os03g03730.1	10.1628	34.0716	1.74527
LOC_Os12g03050.1	1.5986	10.6476	2.73565		LOC_Os02g14929.1	4.05705	11.3527	1.48453		LOC_Os09g21000.1	6.87353	23.044	1.74527
LOC_Os07g48700.1	1.05538	7.01577	2.73283		LOC_Os10g40740.1	40.7561	113.731	1.48054		LOC_Os05g04610.1	15.4559	51.7984	1.74475
LOC_Os03g18890.1	1.43382	9.53144	2.73283		LOC_Os01g48200.1	43.1426	120.268	1.47906		LOC_Os09g38900.1	1.405	4.70434	1.74343
LOC_Os01g72009.1	51.9384	345.007	2.73175		LOC_Os01g29330.1	34.5422	96.0762	1.47582		LOC_Os05g34914.1	19.001	63.4248	1.73897
LOC_Os03g12660.1	3.17752	21.1055	2.73165		LOC_Os03g19200.1	2.56724	7.13781	1.47526		LOC_Os03g49210.1	61.7685	205.959	1.73741
LOC_Os04g35540.1	4.89091	32.4473	2.72992		LOC_Os04g43680.1	9.0227	25.0567	1.47357		LOC_Os02g33320.1	1.05211	3.50438	1.73587
LOC_Os07g04990.1	4.88393	32.3742	2.72873		LOC_Os01g42410.1	3.73693	10.3688	1.47233		LOC_Os10g34030.1	6.55938	21.848	1.73587
LOC_Os09g23570.1	1.55764	10.3252	2.72873		LOC_Os09g06740.1	4.81123	13.3284	1.47003		LOC_Os07g23550.1	2.7286	9.08841	1.73587
LOC_Os06g48950.1	10.8197	71.2755	2.71974		LOC_Os06g51430.1	8.02249	22.1497	1.46516		LOC_Os05g08750.1	7.81628	26.0012	1.73402
LOC_Os10g32810.1	25.6089	168.077	2.7144		LOC_Os04g02754.1	19.5407	53.9191	1.46431		LOC_Os03g31594.1	0.945706	3.14224	1.73233
LOC_Os04g31610.1	1.28391	8.40157	2.71011		LOC_Os06g42720.1	288.641	796.03	1.46354		LOC_Os03g63850.1	5.14743	17.103	1.73233
LOC_Os01g72530.1	1.6322	10.6807	2.71011		LOC_Os04g23180.1	8.07232	22.1463	1.45601		LOC_Os04g31760.1	5.52381	18.2828	1.72675
LOC_Os04g52950.1	2.58001	16.8829	2.71011		LOC_Os07g10940.1	2.5574	7.01314	1.45538		LOC_Os03g54091.1	3.02842	10.0235	1.72675
LOC_Os04g36800.1	0.674136	4.41137	2.71011		LOC_Os01g15900.1	2.44491	6.70467	1.45538		LOC_Os03g11520.2	5.2116	17.229	1.72504
LOC_Os06g44040.1	0.825343	5.40082	2.71011		LOC_Os02g21260.1	6.58292	17.9996	1.45117		LOC_Os02g35490.1	1.28485	4.24603	1.72451
LOC_Os02g02840.1	1.59413	10.4316	2.71011		LOC_Os07g28850.1	1.79625	4.91149	1.45117		LOC_Os01g52610.1	11.1719	36.825	1.72081
LOC_Os04g49670.1	3.85477	25.2246	2.71011		LOC_Os03g15630.1	9.92217	27.0926	1.44917		LOC_Os02g11665.1	3.65041	12.0326	1.72081
LOC_Os01g40480.1	0.995352	6.51332	2.71011		LOC_Os01g13370.1	26.1382	71.2986	1.44771		LOC_Os01g71106.2	1.43134	4.70074	1.71552
LOC_Os07g49370.1	3.76209	24.6181	2.71011		LOC_Os02g37610.1	8.93628	24.3302	1.445		LOC_Os10g26670.1	5.21769	17.1357	1.71552
LOC_Os02g14990.1	2.07056	13.5492	2.71011		LOC_Os09g36060.1	2.64997	7.20765	1.44356		LOC_Os11g39020.1	230.439	755.653	1.71334
LOC_Os10g05780.1	1.22336	8.00536	2.71011		LOC_Os10g36848.1	2.83889	7.72152	1.44356		LOC_Os08g01040.1	8.21989	26.9351	1.7123
LOC_Os09g36630.1	1.11349	7.28638	2.71011		LOC_Os06g46330.1	6.54681	17.8067	1.44356		LOC_Os07g06880.1	5.047	16.5253	1.71118
LOC_Os02g48770.1	0.780176	5.10526	2.71011		LOC_Os02g10880.1	27.3774	74.464	1.44356		LOC_Os01g05130.1	16.7962	54.9344	1.70958
LOC_Os05g41150.1	0.636443	4.16471	2.71011		LOC_Os07g34830.1	4.19079	11.3858	1.44194		LOC_Os06g07130.1	11.789	38.5173	1.70807
LOC_Os02g38386.1	1.70964	11.1874	2.71011		LOC_Os02g04640.1	18.8952	51.3171	1.44142		LOC_Os12g44060.1	3.54925	11.5866	1.70688
LOC_Os10g25770.2	1.01783	6.66042	2.71011		LOC_Os03g55080.1	19.2106	52.0837	1.43893		LOC_Os08g44650.1	23.0067	75.0125	1.70508
LOC_Os02g38980.4	0.396852	2.5969	2.71011		LOC_Os06g44010.1	6.64903	17.9891	1.4359		LOC_Os01g26120.1	10.5756	34.4815	1.70508
LOC_Os01g32780.1	10.4405	68.3201	2.71011		LOC_Os03g22790.1	8.531	23.0678	1.43509		LOC_Os07g02330.1	11.193	36.4086	1.70168
LOC_Os02g46650.1	10.3374	67.4944	2.70689		LOC_Os06g20200.1	13.7636	37.2077	1.43474		LOC_Os01g60200.1	13.1718	42.7575	1.69873
LOC_Os10g38740.1	4.36671	28.389	2.70071		LOC_Os07g46400.1	3.99626	10.7963	1.43381		LOC_Os11g32160.1	26.1078	84.7048	1.69796
LOC_Os01g51920.1	45.9131	297.856	2.69764		LOC_Os01g41820.1	17.6942	47.7775	1.43305		LOC_Os04g31070.1	125.002	405.051	1.69616
LOC_Os01g12710.1	7.87275	50.951	2.69417		LOC_Os04g59570.1	7.30773	19.7031	1.43093		LOC_Os05g07740.1	1.45016	4.68814	1.6928
LOC_Os05g12680.1	8.25604	53.0606	2.68412		LOC_Os05g51520.1	26.3308	70.972	1.4305		LOC_Os06g13060.1	4.00608	12.951	1.6928
LOC_Os02g47770.1	1.9071	12.2248	2.68037		LOC_Os01g15350.1	10.4219	28.0841	1.43014		LOC_Os07g36870.1	2.58655	8.36188	1.6928
LOC_Os11g05070.1	2.15561	13.8179	2.68037		LOC_Os08g26230.4	12.242	32.9435	1.42815		LOC_Os01g12304.1	3.03385	9.80793	1.6928
LOC_Os01g06920.1	0.674984	4.32677	2.68037		LOC_Os02g11130.1	8.85735	23.7937	1.42563		LOC_Os02g04369.1	5.26306	17.0146	1.6928
LOC_Os08g29660.1	1.72092	10.9931	2.67535		LOC_Os05g18730.1	3.52881	9.43868	1.4194		LOC_Os08g33830.1	2.82388	9.12915	1.6928
LOC_Os01g05064.1	2.96917	18.9668	2.67535		LOC_Os02g54640.1	19.1968	51.3209	1.41868		LOC_Os03g20380.4	1.88122	6.08169	1.6928
LOC_Os08g40990.1	1.3829	8.81429	2.67215		ChrUn.fgenesh.mRNA.59	3.95927	10.5781	1.41777		LOC_Os01g21240.1	2.65461	8.58193	1.6928
LOC_Os09g27010.1	2.01418	12.8379	2.67215		LOC_Os02g03020.1	23.3333	62.3247	1.41741		LOC_Os05g27930.1	0.351482	1.13628	1.6928
LOC_Os04g38950.1	21.7218	138.134	2.66885		LOC_Os01g09320.1	96.8315	258.64	1.41739		LOC_Os11g02150.1	8.87756	28.6997	1.6928
LOC_Os02g28340.1	0.961987	6.11513	2.66829		LOC_Os07g23900.1	2.96692	7.92031	1.41659		LOC_Os02g52300.1	2.5492	8.24114	1.6928
LOC_Os05g51130.1	5.79303	36.7931	2.66704		LOC_Os03g16910.1	3.0112	8.01685	1.4127		LOC_Os03g62490.1	4.92743	15.9296	1.6928
LOC_Os07g38170.1	90.3395	572.601	2.6641		LOC_Os08g34010.1	14.769	39.3002	1.41196		LOC_Os02g32469.1	10.0165	32.3817	1.6928
LOC_Os05g51690.1	1.83668	11.6372	2.66357		LOC_Os05g12481.1	24.6727	65.6316	1.41148		LOC_Os08g01150.1	16.6304	53.7633	1.6928
LOC_Os06g33370.1	1.01672	6.41554	2.65765		LOC_Os03g53910.1	16.413	43.4714	1.40523		LOC_Os12g42640.1	3.12364	10.0982	1.6928
LOC_Os05g35594.1	0.718707	4.53506	2.65765		LOC_Os01g54010.1	9.28232	24.5598	1.40374		LOC_Os01g13730.1	37.7506	121.874	1.69082
LOC_Os03g18850.1	1.48065	9.34295	2.65765		LOC_Os02g09100.1	2.98337	7.88909	1.40291		LOC_Os11g37540.1	8.40008	27.076	1.68854
LOC_Os07g34070.1	0.8679	5.47647	2.65765		LOC_Os04g58810.1	20.5778	54.3912	1.40228		LOC_Os03g51380.1	15.0529	48.4946	1.68778
LOC_Os01g13280.1	0.757963	4.78277	2.65765		LOC_Os08g39450.1	62.5609	165.308	1.40182		LOC_Os05g12481.1	24.6727	79.3474	1.68527
LOC_Os02g48330.1	0.572631	3.61332	2.65765		LOC_Os04g02900.1	5.15286	13.6084	1.40106		LOC_Os06g50870.1	99.2757	319.003	1.68406
LOC_Os02g03570.1	4.30126	27.0497	2.65278		LOC_Os09g29660.1	3.8043	10.0136	1.39625		LOC_Os05g01520.1	6.30471	20.2514	1.68352
LOC_Os02g34930.1	3.36199	21.1429	2.65278		LOC_Os03g48010.1	2.45344	6.44745	1.39393		LOC_Os06g23160.1	32.3318	103.827	1.68315
LOC_Os04g06520.1	14.4325	90.7108	2.65195		LOC_Os09g38900.1	1.405	3.69003	1.39307		LOC_Os10g41060.1	8.98777	28.8108	1.68057
LOC_Os09g21210.1	13.6881	85.9796	2.65107		LOC_Os05g19150.1	7.72364	20.2766	1.39247		LOC_Os04g15690.1	17.5976	56.3156	1.67815
LOC_Os11g37950.1	5.96121	37.3696	2.64819		LOC_Os08g01150.1	16.6304	43.5342	1.38833		LOC_Os05g27660.1	17.9165	57.2191	1.67521
LOC_Os08g01670.1	5.7362	35.9473	2.64772		LOC_Os01g51570.1	22.1141	57.872	1.3879		LOC_Os07g39400.1	3.63151	11.5951	1.67488
LOC_Os03g55120.1	3.3108	20.7365	2.64692		LOC_Os03g03730.1	10.1628	26.5423	1.38499		LOC_Os10g38890.1	3.54025	11.3038	1.67488
LOC_Os07g39680.1	53.6812	336.221	2.64692		LOC_Os06g37510.1	5.39965	14.0931	1.38406		LOC_Os11g25860.1	18.5988	59.3806	1.67478
LOC_Os08g04630.1	1.6083	10.0617	2.64526		LOC_Os08g42640.1	6.98612	18.2338	1.38406		LOC_Os01g65080.1	3.62593	11.5718	1.67418
LOC_Os04g08764.1	2.76008	17.2673	2.64526		LOC_Os08g37010.1	5.13717	13.4081	1.38406		LOC_Os06g08670.1	123.635	394.174	1.67274
LOC_Os08g15090.1	1.7454	10.9062	2.64352		LOC_Os03g10030.1	7.2113	18.7874	1.38143		LOC_Os01g63900.1	7.27394	23.1888	1.67262
LOC_Os01g58680.1	0.972505	6.06078	2.63972		LOC_Os03g53270.1	22.8856	59.598	1.38082		LOC_Os11g28104.1	12.4403	39.6529	1.67241
LOC_Os01g14440.1	46.5876	290.148	2.63877		LOC_Os01g71106.2	1.43134	3.70772	1.37317		LOC_Os07g08220.1	17.5435	55.8151	1.66972
LOC_Os02g56900.1	3.89868	24.2256	2.63547		LOC_Os09g37330.1	23.1096	59.8628	1.37317		LOC_Os04g22390.1	4.52356	14.3802	1.66855
LOC_Os01g70820.1	11.8656	73.7096	2.63506		LOC_Os01g62660.1	0.779964	2.02041	1.37317		LOC_Os09g30474.1	13.8618	44.0269	1.66727
LOC_Os01g70130.1	2.41471	14.9696	2.63211		LOC_Os02g09400.1	7.70576	19.9357	1.37134		LOC_Os07g23990.1	0.926506	2.94269	1.66727
LOC_Os10g38090.1	1.2941	8.01459	2.63068		LOC_Os01g08960.1	11.9529	30.9236	1.37134		LOC_Os02g50880.1	33.4112	106.087	1.66684
LOC_Os02g48600.1	2.24133	13.8809	2.63068		LOC_Os08g36920.1	23.4657	60.591	1.36855		LOC_Os06g01180.1	4.81633	15.2821	1.66583
LOC_Os08g35160.2	2.57289	15.9343	2.63068		LOC_Os03g25480.1	14.1886	36.6142	1.36767		LOC_Os12g34460.2	4.88544	15.5014	1.66583
LOC_Os03g10950.1	10.9926	67.9934	2.62886		LOC_Os11g03794.1	5.23089	13.4949	1.36729		LOC_Os02g04840.1	18.9556	60.0882	1.66446
LOC_Os10g37190.1	0.940893	5.80513	2.62522		LOC_Os06g19390.1	10.4221	26.7009	1.35725		LOC_Os05g08554.1	15.2208	48.2416	1.66423
LOC_Os01g63060.1	16.4487	101.285	2.62237		LOC_Os09g31270.1	4.19828	10.7493	1.35637		LOC_Os03g17680.1	17.972	56.8512	1.66144
LOC_Os01g43330.1	11.7872	72.5637	2.62202		LOC_Os08g25720.1	29.8529	76.4206	1.35609		LOC_Os10g27340.2	46.4347	146.88	1.66137
LOC_Os01g40570.1	2.19359	13.4429	2.61548		LOC_Os03g05630.1	5.82404	14.8931	1.35455		LOC_Os08g13930.1	11.6745	36.9247	1.66123
LOC_Os08g32930.1	3.03518	18.6004	2.61548		LOC_Os04g31340.1	72.329	184.714	1.35264		LOC_Os03g63970.1	2.44843	7.73948	1.66038
LOC_Os06g22030.1	2.89493	17.7258	2.61425		LOC_Os08g10290.1	3.0348	7.73846	1.35045		LOC_Os08g42390.1	5.82359	18.3939	1.65925
LOC_Os12g09640.1	3.18263	19.4379	2.61058		LOC_Os01g59690.1	27.4646	70.0324	1.35045		LOC_Os04g42690.1	2.43352	7.67987	1.65804
LOC_Os03g50080.1	27.9368	170.399	2.60868		LOC_Os02g46620.1	14.467	36.8803	1.35008		LOC_Os03g60560.1	4.58029	14.4548	1.65804
LOC_Os01g42880.1	11.1393	67.8657	2.60702		LOC_Os02g19924.1	27.9435	71.2354	1.35008		LOC_Os08g39370.1	69.8	220.243	1.65779
LOC_Os02g11859.1	1.87153	11.372	2.6032		LOC_Os02g32290.1	2.97502	7.57564	1.34847		LOC_Os01g68770.1	100.17	315.933	1.65718
LOC_Os04g57900.1	0.651575	3.95918	2.6032		LOC_Os02g09390.1	10.8787	27.6962	1.34818		LOC_Os02g28465.1	4.63146	14.6075	1.65718
LOC_Os03g06960.1	1.08074	6.56693	2.6032		LOC_Os01g53079.1	9.69955	24.6231	1.34402		LOC_Os08g28690.2	6.30719	19.8772	1.65604
LOC_Os02g30600.1	9.31753	56.6163	2.6032		LOC_Os01g15270.1	977.637	2476.88	1.34115		LOC_Os03g21230.1	14.0641	44.3079	1.65555
LOC_Os07g46030.1	0.416227	2.52913	2.6032		LOC_Os03g45730.1	35.0508	88.6933	1.33938		LOC_Os08g42950.1	2.69093	8.47627	1.65533
LOC_Os01g12440.1	1.06747	6.48632	2.6032		LOC_Os01g28790.1	38.2743	96.7178	1.33741		LOC_Os12g14140.1	1.73923	5.47848	1.65533
LOC_Os01g63854.1	8.4822	51.2875	2.5961		LOC_Os02g04610.1	24.1046	60.8955	1.33703		LOC_Os02g17650.1	1.96609	6.19306	1.65533
LOC_Os11g41100.1	1.27772	7.7179	2.59464		LOC_Os02g51060.1	9.01498	22.7735	1.33696		LOC_Os11g37260.1	18.3853	57.8607	1.65403
LOC_Os01g01740.1	2.83851	17.1003	2.59081		LOC_Os09g37930.1	5.65886	14.2928	1.3367		LOC_Os03g48380.1	26.0564	81.8292	1.65098
LOC_Os06g45890.1	14.6471	88.1951	2.59008		LOC_Os07g41370.1	5.61719	14.1465	1.33252		LOC_Os08g32170.1	7.57122	23.7566	1.64973
LOC_Os01g19740.1	905.724	5446.7	2.58824		LOC_Os03g19390.1	14.0899	35.4844	1.33252		LOC_Os09g06499.1	12.5394	39.3315	1.64921
LOC_Os02g37930.1	13.9365	83.3797	2.58083		LOC_Os08g33440.1	5.20647	13.1121	1.33252		LOC_Os03g48480.1	23.1486	72.4021	1.6451
LOC_Os03g20330.1	27.4199	163.707	2.57782		LOC_Os03g63850.1	5.14743	12.9634	1.33252		LOC_Os02g05950.1	5.23759	16.3583	1.64305
LOC_Os05g49100.1	1.5986	9.52678	2.57518		LOC_Os01g07376.1	10.5423	26.55	1.33252		LOC_Os02g38680.1	12.3577	38.5694	1.64205
LOC_Os07g46630.1	4.24558	25.3014	2.57518		LOC_Os04g53120.1	8.61131	21.66	1.33073		LOC_Os08g39950.1	2.09927	6.54846	1.64127
LOC_Os01g57020.1	1.60548	9.56782	2.57518		LOC_Os01g18080.1	386.12	970.071	1.32904		LOC_Os11g25260.1	3.11142	9.70576	1.64127
LOC_Os10g42430.1	73.3873	436.881	2.57364		LOC_Os01g65904.1	13.7196	34.4517	1.32834		LOC_Os03g64320.1	3.81228	11.8763	1.63936
LOC_Os01g18080.1	163.224	970.071	2.57124		LOC_Os01g59950.1	17.7229	44.4653	1.32707		LOC_Os05g45710.1	32.5284	101.291	1.63874
LOC_Os04g45090.2	3.98046	23.655	2.57114		LOC_Os06g41010.1	45.9002	114.916	1.32401		LOC_Os06g47700.1	1.54226	4.80122	1.63835
LOC_Os04g58850.1	38.2034	225.408	2.56076		LOC_Os09g28390.1	4.53548	11.3435	1.32254		LOC_Os07g40450.1	11.5738	35.9849	1.63653
LOC_Os10g42960.1	7.98225	47.0585	2.55959		LOC_Os12g04220.1	8.24462	20.6169	1.3223		LOC_Os04g44830.1	23.8997	74.2535	1.63547
LOC_Os05g33630.2	0.610863	3.58943	2.55484		LOC_Os01g16980.1	10.6259	26.5465	1.32094		LOC_Os01g53350.1	5.39837	16.7676	1.63508
LOC_Os12g39110.1	5.41803	31.8363	2.55484		LOC_Os03g19250.1	35.121	87.5653	1.31803		LOC_Os11g18170.1	23.8836	73.9538	1.63061
LOC_Os01g12650.1	2.7573	16.1684	2.55185		LOC_Os03g13040.1	5.11721	12.7441	1.31641		LOC_Os03g57790.1	77.8611	240.819	1.62897
LOC_Os02g54890.1	4.68106	27.4225	2.55046		LOC_Os02g45930.1	8.70084	21.6386	1.31438		LOC_Os01g15640.1	64.6005	199.409	1.62611
LOC_Os01g50170.1	1.58789	9.27745	2.54661		LOC_Os01g12100.1	38.8464	96.5696	1.31379		LOC_Os12g40180.1	10.6524	32.8722	1.62569
LOC_Os08g07740.1	0.759286	4.43622	2.54661		LOC_Os02g20270.1	5.1697	12.8192	1.31016		LOC_Os01g65230.1	46.1042	141.971	1.62262
LOC_Os03g45920.1	0.707405	4.13309	2.54661		LOC_Os10g37980.1	107.048	265.423	1.31003		LOC_Os08g33050.1	4.69292	14.449	1.62241
LOC_Os01g02880.1	8.09426	47.1921	2.54357		LOC_Os01g08690.1	5.44047	13.4731	1.30828		LOC_Os03g61010.1	2.05568	6.32923	1.62241
LOC_Os03g15940.1	13.4606	78.3591	2.54136		LOC_Os09g26550.2	10.3842	25.7036	1.30758		LOC_Os06g04889.1	4.95528	15.2568	1.62241
LOC_Os10g39930.2	1.57619	9.1354	2.53503		LOC_Os06g06050.1	15.1352	37.4024	1.30522		LOC_Os03g64050.1	3.03059	9.33086	1.62241
LOC_Os03g07600.1	1.43726	8.33016	2.53503		LOC_Os02g33400.1	5.65908	13.9805	1.30478		LOC_Os06g01350.1	3.49953	10.7747	1.62241
LOC_Os07g38230.1	47.9579	276.721	2.52859		LOC_Os01g60020.1	6.87787	16.9862	1.30433		LOC_Os05g34920.1	9.22913	28.3926	1.62125
LOC_Os02g52370.1	1.1766	6.78275	2.52725		LOC_Os12g43440.1	27.7307	68.4208	1.30295		LOC_Os03g33012.1	17.2839	53.167	1.6211
LOC_Os03g52720.1	2.43975	14.0645	2.52725		LOC_Os07g08760.1	21.3994	52.7668	1.30206		LOC_Os12g02390.1	10.948	33.6545	1.62013
LOC_Os07g03050.1	2.43655	14.0261	2.5252		LOC_Os03g26860.1	22.0988	54.4585	1.30119		LOC_Os07g43430.1	16.698	51.3162	1.61974
LOC_Os07g03840.1	0.96934	5.56639	2.52167		LOC_Os05g41060.1	928.386	2287.54	1.301		LOC_Os12g07190.1	79.489	244.279	1.6197
LOC_Os06g04460.1	8.59524	49.1552	2.51574		LOC_Os04g48290.1	6.75916	16.6356	1.29936		LOC_Os10g22430.1	8.86405	27.1761	1.6163
LOC_Os10g39680.1	26.1621	149.585	2.51541		LOC_Os01g23380.1	7.85906	19.3175	1.29748		LOC_Os12g32670.1	3.3803	10.3528	1.6148
LOC_Os04g40100.1	6.28754	35.9193	2.51419		LOC_Os01g55110.1	7.36428	18.0828	1.296		LOC_Os03g58970.1	1.48308	4.54221	1.6148
LOC_Os03g63510.1	1.4087	8.03295	2.51157		LOC_Os12g01210.1	4.78994	11.7538	1.29505		LOC_Os06g24594.2	3.45464	10.5726	1.61373
LOC_Os02g12300.1	1.73372	9.88638	2.51157		LOC_Os12g31880.1	6.34828	15.5739	1.29469		LOC_Os11g05650.1	28.6719	87.6126	1.6115
LOC_Os01g43320.1	1.98081	11.2785	2.50942		LOC_Os12g34980.1	8.40628	20.6184	1.29439		LOC_Os04g51080.1	6.44266	19.671	1.61034
LOC_Os08g04450.1	3.30451	18.7278	2.50267		LOC_Os01g03510.1	8.8118	21.5957	1.29324		LOC_Os07g47820.1	1.91788	5.85575	1.61034
LOC_Os02g57720.1	11.1582	63.1757	2.50127		LOC_Os04g55190.1	10.7248	26.2111	1.28923		LOC_Os06g43870.2	24.515	74.813	1.60962
LOC_Os02g43540.1	12.325	69.7528	2.50066		LOC_Os11g03900.1	7.62222	18.5962	1.28672		LOC_Os08g31814.2	21.8495	66.675	1.60954
LOC_Os06g51060.1	11.3033	63.8491	2.49792		LOC_Os10g34170.1	11.483	27.9553	1.28362		LOC_Os05g07960.1	9.61244	29.2895	1.60741
LOC_Os08g41280.1	17.1534	96.3982	2.49051		LOC_Os02g48560.2	4.19711	10.2056	1.2819		LOC_Os04g02754.1	19.5407	59.5098	1.60664
LOC_Os05g28200.1	1.12324	6.30015	2.48772		LOC_Os07g39880.1	12.4111	30.1432	1.2802		LOC_Os04g32460.1	8.01658	24.4045	1.60609
LOC_Os07g31830.1	2.36804	13.2822	2.48772		LOC_Os07g49330.1	3.43315	8.32593	1.27808		LOC_Os04g28100.1	5.75785	17.5192	1.60534
LOC_Os07g02980.1	1.4979	8.40157	2.48772		LOC_Os07g48229.1	5.15631	12.4911	1.27649		LOC_Os12g10200.1	6.735	20.4829	1.60467
LOC_Os05g31750.1	1.3929	7.81267	2.48772		LOC_Os10g34930.1	22.2568	53.877	1.27542		LOC_Os01g12800.1	8.11641	24.6772	1.60426
LOC_Os02g50940.1	1.73834	9.75023	2.48772		LOC_Os11g12330.1	8.65921	20.9533	1.27487		LOC_Os08g35190.1	7.39401	22.4808	1.60426
LOC_Os11g37774.1	0.980301	5.49842	2.48772		LOC_Os06g48510.1	6.18446	14.9521	1.27363		LOC_Os01g20940.1	7.10953	21.5994	1.60316
LOC_Os03g08860.1	3.13571	17.5879	2.48772		LOC_Os11g07030.1	6.37947	15.3968	1.27112		LOC_Os08g11480.1	33.5001	101.677	1.60176
LOC_Os02g48780.1	1.83622	10.2992	2.48772		LOC_Os08g21541.1	4.841	11.6784	1.27046		LOC_Os01g40590.1	13.0075	39.4462	1.60054
LOC_Os01g72130.1	3.33742	18.7193	2.48772		LOC_Os05g34230.1	15.2332	36.7428	1.27024		LOC_Os09g39020.1	1.74361	5.28452	1.59969
LOC_Os05g50120.1	0.750031	4.20686	2.48772		LOC_Os03g28410.1	96.0893	231.053	1.26578		LOC_Os04g28170.2	3.26942	9.90892	1.59969
LOC_Os12g43870.1	5.98373	33.5622	2.48772		LOC_Os11g40840.1	6.05718	14.5505	1.26435		LOC_Os06g51330.1	1.13211	3.43117	1.59969
LOC_Os02g33330.1	3.61011	20.2488	2.48772		LOC_Os04g53994.1	5.97666	14.3571	1.26435		LOC_Os08g37670.1	43.5479	131.942	1.59923
LOC_Os07g42370.1	1.39266	7.81128	2.48772		LOC_Os09g39570.1	3.78561	9.08514	1.26298		LOC_Os02g21880.1	4.28822	12.9829	1.59816
LOC_Os02g10100.1	0.0745402	0.41809	2.48772		LOC_Os09g31200.1	72.9187	174.627	1.25991		LOC_Os02g50270.1	25.6774	77.7402	1.59816
LOC_Os11g44810.3	2.74815	15.4141	2.48772		LOC_Os03g10950.1	28.3924	67.9934	1.25989		LOC_Os01g72260.1	6.95312	21.0511	1.59816
LOC_Os01g09460.1	4.24848	23.6705	2.47807		LOC_Os01g73990.1	21.5715	51.6493	1.25962		LOC_Os04g31950.1	30.4417	92.1415	1.5978
LOC_Os04g52900.1	1.31271	7.30441	2.47623		LOC_Os06g13680.1	257.025	615.282	1.25934		LOC_Os01g08320.1	42.7866	129.197	1.59434
LOC_Os05g49920.1	5.9423	32.9966	2.47322		LOC_Os12g44100.1	5.26077	12.5864	1.25852		LOC_Os01g57740.1	3.1458	9.49187	1.59326
LOC_Os07g34830.1	2.05275	11.3858	2.4716		LOC_Os01g03570.1	8.50222	20.3416	1.25852		LOC_Os03g02590.2	9.90284	29.8546	1.59204
LOC_Os04g24165.1	5.18189	28.7418	2.4716		LOC_Os11g04460.1	9.53295	22.6491	1.24846		LOC_Os05g44100.1	13.045	39.2863	1.59053
LOC_Os03g16060.1	2.61638	14.5004	2.47044		LOC_Os11g10760.1	25.3393	60.1755	1.2478		LOC_Os12g19030.1	50.2414	151.284	1.59031
LOC_Os02g04130.1	3.62684	20.0601	2.46754		LOC_Os01g15860.1	6.64903	15.7883	1.24764		LOC_Os03g64360.1	3.7168	11.1726	1.58783
LOC_Os01g74490.1	4.71489	26.0781	2.46754		LOC_Os03g62500.1	3.79129	9.00249	1.24764		LOC_Os05g09580.1	485.323	1456.64	1.58563
LOC_Os04g19740.1	2.92194	16.1514	2.46666		LOC_Os10g09850.1	14.9195	35.2543	1.2406		LOC_Os04g48530.1	22.1222	66.3757	1.58516
LOC_Os01g09770.1	8.63149	47.5331	2.46125		LOC_Os02g32660.1	2.96692	7.00821	1.24008		LOC_Os05g51610.1	7.62602	22.8731	1.58465
LOC_Os03g05460.1	1.79183	9.86412	2.46075		LOC_Os04g39520.1	4.09718	9.678	1.24008		LOC_Os07g19190.1	42.6162	127.657	1.5828
LOC_Os10g40360.1	6.91518	38.052	2.46014		LOC_Os09g36860.1	11.1941	26.4417	1.24008		LOC_Os01g64920.1	4.32094	12.9342	1.58177
LOC_Os03g10100.1	0.867323	4.72961	2.44708		LOC_Os01g12770.1	7.19759	16.9731	1.23767		LOC_Os02g42440.1	10.8253	32.404	1.58177
LOC_Os08g43410.1	1.27057	6.92857	2.44708		LOC_Os08g06010.1	13.5894	31.9863	1.23497		LOC_Os02g19200.1	5.42711	16.2221	1.57971
LOC_Os07g07300.1	7.13819	38.8936	2.4459		LOC_Os02g03280.2	12.8295	30.1563	1.23299		LOC_Os08g37010.1	5.13717	15.3495	1.57914
LOC_Os07g35004.1	3.92908	21.382	2.44413		LOC_Os11g31190.1	5.96896	14.0302	1.23299		LOC_Os10g33275.2	3.44094	10.2683	1.57732
LOC_Os04g02120.1	8.77113	47.7179	2.4437		LOC_Os03g09070.1	4.41253	10.3718	1.23299		LOC_Os01g03870.1	3.79548	11.3158	1.57599
LOC_Os01g08510.1	8.64195	46.9011	2.44019		LOC_Os06g03970.1	0.239167	0.562171	1.23299		LOC_Os03g56360.1	7.20538	21.474	1.57544
LOC_Os06g46950.1	3.98672	21.6158	2.43881		LOC_Os01g40590.1	13.0075	30.4973	1.22934		LOC_Os04g59570.1	7.30773	21.7718	1.57496
LOC_Os04g58720.1	0.422427	2.29038	2.43881		LOC_Os04g53620.1	5.7966	13.5517	1.22519		LOC_Os02g57200.1	13.4026	39.8746	1.57296
LOC_Os04g55240.1	1.26695	6.86935	2.43881		LOC_Os03g25750.1	7.84957	18.3385	1.22419		LOC_Os03g07890.1	6.34477	18.8541	1.57124
LOC_Os01g52550.1	10.2701	55.5979	2.43658		LOC_Os08g39370.1	69.8	162.783	1.22165		LOC_Os08g35190.2	8.26076	24.5345	1.57046
LOC_Os08g12830.1	1.51916	8.20526	2.43327		LOC_Os11g04070.1	9.44863	22.028	1.22116		LOC_Os12g29340.1	13.3771	39.7102	1.56974
LOC_Os07g35140.1	1.6464	8.87933	2.43114		LOC_Os06g06470.1	9.42242	21.9616	1.22081		LOC_Os12g12934.1	21.5406	63.941	1.56968
LOC_Os09g09930.1	15.4488	83.2659	2.43024		LOC_Os03g51010.1	20.2941	47.2659	1.21974		LOC_Os08g34740.1	9.63416	28.5807	1.56881
LOC_Os01g40190.1	2.54871	13.7282	2.4293		LOC_Os09g23350.1	46.921	108.944	1.21529		LOC_Os11g08670.1	70.5113	209.148	1.5686
LOC_Os12g23760.1	1.18965	6.39463	2.42632		LOC_Os03g06090.1	7.24196	16.8014	1.21413		LOC_Os07g39630.1	56.8685	168.622	1.56809
LOC_Os08g43230.1	6.03914	32.4003	2.42359		LOC_Os11g10770.1	21.5345	49.9136	1.21279		LOC_Os09g36060.1	2.64997	7.853	1.56727
LOC_Os03g45280.1	312.364	1675.56	2.42334		LOC_Os01g42190.1	55.3468	128.26	1.2125		LOC_Os02g38250.1	9.42551	27.9319	1.56727
LOC_Os03g48040.1	2.33415	12.4686	2.41733		LOC_Os06g47650.1	3.39457	7.86507	1.21223		LOC_Os03g53720.2	1.30724	3.87392	1.56727
LOC_Os02g48860.1	7.41916	39.6098	2.41653		LOC_Os07g06080.1	8.7296	20.2107	1.21113		LOC_Os01g61180.1	20.9302	61.9589	1.56573
LOC_Os03g08080.1	8.92279	47.6255	2.41617		LOC_Os02g40030.1	7.57077	17.5205	1.21053		LOC_Os05g44160.1	31.3795	92.8478	1.56504
LOC_Os04g41870.1	6.55311	34.9541	2.41521		LOC_Os06g02019.1	6.40561	14.7943	1.20763		LOC_Os02g21260.1	6.58292	19.4574	1.56352
LOC_Os06g16380.1	6.75183	35.9769	2.41372		LOC_Os03g01320.1	17.9805	41.5207	1.2074		LOC_Os12g40840.2	12.8528	37.9836	1.56329
LOC_Os01g06620.1	11.5878	61.642	2.41131		LOC_Os07g02520.1	9.21704	21.2781	1.20699		LOC_Os02g15640.1	38.0236	112.259	1.56187
LOC_Os02g09990.1	1.48571	7.87027	2.40526		LOC_Os09g08910.1	1.74408	4.02395	1.20615		LOC_Os05g01700.1	9.80338	28.9368	1.56156
LOC_Os09g23084.1	5.14916	27.2767	2.40526		LOC_Os06g06360.1	4.83827	11.1629	1.20615		LOC_Os04g31020.1	5.61513	16.5605	1.56035
LOC_Os01g65420.1	1.59339	8.44067	2.40526		LOC_Os12g38970.1	26.9169	62.0864	1.20577		LOC_Os01g50840.1	17.9544	52.9521	1.56035
LOC_Os04g27810.1	4.23524	22.4354	2.40526		LOC_Os01g18210.1	14.5219	33.4376	1.20324		LOC_Os06g43630.1	15.0879	44.4785	1.55971
LOC_Os06g37150.1	0.524439	2.77811	2.40526		LOC_Os01g60200.1	13.1718	30.3055	1.20213		LOC_Os03g16580.1	12.1336	35.6366	1.55435
LOC_Os05g31760.1	1.28899	6.82816	2.40526		LOC_Os04g44900.1	10.056	23.1205	1.20112		LOC_Os03g27840.1	51.7749	152.045	1.55417
LOC_Os06g50100.1	8.54979	45.1821	2.40179		LOC_Os04g24165.1	12.5026	28.7418	1.20093		LOC_Os09g39970.1	4.17354	12.2484	1.55325
LOC_Os06g49780.1	5.05602	26.5864	2.39461		LOC_Os05g48670.1	7.31975	16.8213	1.20042		LOC_Os07g42160.1	9.20147	26.9925	1.55262
LOC_Os03g18910.1	1.2645	6.61962	2.38819		LOC_Os03g02420.1	65.0777	149.342	1.19838		LOC_Os01g09760.1	6.11827	17.9097	1.54954
LOC_Os02g30714.1	1.23998	6.49125	2.38819		LOC_Os10g31780.1	61.2183	140.405	1.19756		LOC_Os09g19750.2	12.7078	37.1695	1.54841
LOC_Os12g01350.1	1.2709	6.65315	2.38819		LOC_Os06g06900.1	9.61692	22.0552	1.19747		LOC_Os10g32930.1	19.0542	55.5601	1.54394
LOC_Os01g69960.1	1.09951	5.7559	2.38819		LOC_Os05g31490.1	16.9921	38.9604	1.19714		LOC_Os11g44810.2	17.0352	49.6729	1.54394
LOC_Os12g44100.1	2.40936	12.5864	2.38515		LOC_Os02g19200.1	5.42711	12.4312	1.19571		LOC_Os08g02690.1	52.5795	153.11	1.54199
LOC_Os06g01790.1	3.16292	16.4956	2.38275		LOC_Os03g09090.1	6.11199	13.9782	1.19346		LOC_Os04g51410.1	14.602	42.4852	1.5408
LOC_Os06g48210.1	1.05979	5.5197	2.38081		LOC_Os10g41120.1	12.6094	28.8301	1.19307		LOC_Os05g43560.1	26.2325	76.2774	1.5399
LOC_Os07g40120.1	4.43127	23.0423	2.37849		LOC_Os06g46366.1	16.5803	37.8966	1.19259		LOC_Os09g28340.1	4.334	12.5897	1.53847
LOC_Os01g50410.1	2.16447	11.241	2.37669		LOC_Os07g46630.1	11.0807	25.3014	1.19117		LOC_Os08g38710.1	64.143	186.316	1.53839
LOC_Os09g28354.1	12.2096	63.3278	2.37483		LOC_Os09g33550.1	12.3362	28.1576	1.19063		LOC_Os02g47605.1	6.02841	17.4967	1.53723
LOC_Os08g44340.1	15.5292	80.5348	2.37463		LOC_Os11g33320.1	9.45706	21.5487	1.18813		LOC_Os01g41820.1	17.6942	51.3054	1.53583
LOC_Os01g42380.1	2.78616	14.4491	2.37463		LOC_Os02g47840.1	12.5645	28.569	1.18509		LOC_Os03g02420.1	65.0777	188.687	1.53576
LOC_Os07g47450.1	7.93639	41.1422	2.37406		LOC_Os05g10670.1	14.2761	32.4258	1.18354		LOC_Os03g59090.1	121.758	352.813	1.53488
LOC_Os01g63930.1	0.948757	4.91835	2.37406		LOC_Os01g48930.1	28.8471	65.5199	1.18351		LOC_Os02g54640.1	19.1968	55.5954	1.5341
LOC_Os01g64960.1	8.59353	44.4926	2.37224		LOC_Os01g53220.1	97.1035	220.292	1.18182		LOC_Os03g58230.1	16.3701	47.3596	1.53259
LOC_Os05g42210.1	3.32769	17.2204	2.37153		LOC_Os10g25290.1	166.209	376.885	1.18113		LOC_Os07g06820.1	2.95777	8.55545	1.53234
LOC_Os01g17320.1	4.31938	22.3427	2.37091		LOC_Os02g45540.1	14.9277	33.835	1.18052		LOC_Os09g37930.1	5.65886	16.3499	1.53069
LOC_Os03g01320.1	8.04851	41.5207	2.36704		LOC_Os04g47310.1	27.7517	62.9017	1.18052		LOC_Os06g09830.1	8.15264	23.5448	1.53007
LOC_Os02g51820.1	6.00544	30.962	2.36616		LOC_Os05g35460.1	20.8883	47.3452	1.18052		LOC_Os03g40540.1	4.2262	12.1988	1.5293
LOC_Os07g49080.1	1.92397	9.89212	2.36219		LOC_Os01g10080.2	13.3022	30.1507	1.18052		LOC_Os03g12720.1	8.63055	24.901	1.52868
LOC_Os05g48280.1	4.75811	24.4638	2.36219		LOC_Os05g36320.1	19.7472	44.7588	1.18052		LOC_Os01g52530.1	5.73436	16.5449	1.52868
LOC_Os03g26910.1	1.15234	5.92478	2.36219		LOC_Os03g31510.1	174.196	392.776	1.17299		LOC_Os05g48940.1	16.9162	48.8022	1.52854
LOC_Os10g35370.1	2.2172	11.3998	2.36219		LOC_Os07g45570.1	18.006	40.5877	1.17256		LOC_Os02g02510.1	54.7206	157.681	1.52686
LOC_Os01g58890.4	1.38379	7.11477	2.36219		LOC_Os06g39110.1	25.8164	58.154	1.17159		LOC_Os01g43250.1	11.057	31.8602	1.52679
LOC_Os11g34460.2	1.0199	5.24383	2.36219		ChrSy.fgenesh.mRNA.14	4.89267	11.0172	1.17106		LOC_Os10g01470.1	14.6095	42.0574	1.52545
LOC_Os05g44210.2	2.51987	12.9559	2.36219		LOC_Os05g41310.1	3.40254	7.66175	1.17106		LOC_Os01g57260.1	31.3061	89.9623	1.52288
LOC_Os05g48980.1	10.465	53.6739	2.35864		LOC_Os07g40000.1	17.6348	39.6536	1.16903		LOC_Os02g30630.1	2.31602	6.65538	1.52288
LOC_Os10g37980.1	51.7563	265.423	2.35849		LOC_Os06g05050.1	47.7516	107.031	1.1644		LOC_Os02g58090.1	94.5435	271.11	1.51983
LOC_Os09g27950.1	6.18979	31.7422	2.35844		LOC_Os02g09359.1	10.5546	23.648	1.16384		LOC_Os05g43060.1	58.6608	167.896	1.5171
LOC_Os04g53810.1	36.7567	188.412	2.35781		LOC_Os01g14820.1	11.5644	25.8712	1.16166		LOC_Os06g48800.1	10.6901	30.5797	1.5163
LOC_Os04g56100.1	23.7539	121.19	2.35103		LOC_Os03g08490.1	50.477	112.866	1.16091		LOC_Os05g15820.1	2.75018	7.86502	1.51592
LOC_Os04g53998.1	3.88809	19.8089	2.34901		LOC_Os03g12710.1	8.02323	17.9328	1.16034		LOC_Os03g05780.1	26.3963	75.4629	1.51543
LOC_Os09g25040.1	3.21118	16.3435	2.34754		LOC_Os01g47200.1	5.87267	13.126	1.16034		LOC_Os12g16220.2	15.5891	44.5306	1.51426
LOC_Os03g59340.1	5.59508	28.4615	2.34678		LOC_Os10g38740.1	12.7092	28.389	1.15946		LOC_Os05g35266.2	2.43938	6.95833	1.51223
LOC_Os01g55940.1	3.57762	18.1371	2.34187		LOC_Os04g45970.1	23.1793	51.7764	1.15946		LOC_Os04g37990.1	2.20422	6.28754	1.51223
LOC_Os02g21040.1	1.80339	9.13166	2.34016		LOC_Os01g70110.1	13.917	31.063	1.15835		LOC_Os01g08090.1	2.80668	8.00606	1.51223
LOC_Os02g32780.1	2.35384	11.9022	2.33814		LOC_Os06g44460.1	6.09314	13.5914	1.15744		LOC_Os02g47510.1	397.283	1132.16	1.51084
LOC_Os02g50710.1	2.92216	14.7511	2.33572		LOC_Os05g33600.1	6.62685	14.7819	1.15744		LOC_Os01g12870.1	27.5539	78.5088	1.5106
LOC_Os05g33960.1	0.724053	3.65504	2.33572		LOC_Os04g53700.1	5.37495	11.9777	1.15603		LOC_Os11g12350.1	26.8824	76.5807	1.51032
LOC_Os01g64440.1	4.06625	20.5265	2.33572		LOC_Os02g12790.1	8.11511	18.053	1.15355		LOC_Os05g32180.1	4.00511	11.3941	1.50838
LOC_Os04g41800.1	2.71309	13.6957	2.33572		LOC_Os10g13810.1	6.64925	14.7705	1.15146		LOC_Os02g32290.1	2.97502	8.46007	1.50777
LOC_Os01g03390.1	42.2376	212.42	2.33032		LOC_Os04g35910.1	85.1681	189.173	1.15132		LOC_Os02g43080.1	16.7329	47.526	1.50603
LOC_Os09g29490.1	52.0831	261.826	2.32972		LOC_Os09g37100.1	16.0527	35.5954	1.14888		LOC_Os04g35800.1	10.3247	29.3186	1.50571
LOC_Os04g55670.1	2.21846	11.11	2.32422		LOC_Os03g07994.1	7.22125	16.0039	1.1481		LOC_Os11g34820.1	13.1525	37.3316	1.50505
LOC_Os02g09390.1	5.5418	27.6962	2.32126		LOC_Os08g42750.1	4.6054	10.2066	1.1481		LOC_Os02g43830.1	14.4222	40.9261	1.50473
LOC_Os06g37080.1	2.77806	13.8506	2.3178		LOC_Os08g43320.1	26.117	57.8393	1.14706		LOC_Os07g35870.2	2.10928	5.98154	1.50377
LOC_Os03g21380.2	1.79347	8.94173	2.3178		LOC_Os12g07980.1	48.5223	107.407	1.14637		LOC_Os03g64060.1	39.4202	111.754	1.50332
LOC_Os09g08130.2	1.37311	6.84591	2.3178		LOC_Os08g06230.1	16.3293	36.1278	1.14565		LOC_Os08g32880.1	1.77754	5.02818	1.50016
LOC_Os08g01650.1	0.730105	3.64008	2.3178		LOC_Os09g32810.2	24.8769	55.0293	1.14539		LOC_Os01g71200.1	2.53642	7.17484	1.50016
LOC_Os10g33130.1	0.701822	3.49908	2.3178		LOC_Os02g33680.1	12.5596	27.7143	1.14184		LOC_Os01g39110.1	15.6587	44.2943	1.50016
LOC_Os02g41680.1	0.771562	3.84678	2.3178		LOC_Os07g19444.1	5.95911	13.1418	1.14099		LOC_Os12g04220.1	8.24462	23.3088	1.49935
LOC_Os01g40260.1	1.78856	8.91721	2.3178		LOC_Os03g04770.1	68.301	150.576	1.14051		LOC_Os01g48810.1	34.9625	98.8223	1.49903
LOC_Os03g08470.1	1.18515	5.9088	2.3178		LOC_Os01g55240.1	13.8264	30.4683	1.13988		LOC_Os05g30210.1	3.62053	10.2247	1.49778
LOC_Os05g48200.1	76.608	380.697	2.31308		LOC_Os01g09420.1	6.88514	15.1622	1.13892		LOC_Os02g50680.1	2.63371	7.43317	1.49688
LOC_Os10g33040.1	1.02794	5.10497	2.31215		LOC_Os02g06390.1	13.9774	30.7804	1.13892		LOC_Os03g22210.1	6.70374	18.9201	1.49688
LOC_Os03g19200.1	1.43857	7.13781	2.31084		LOC_Os03g59340.1	12.9466	28.4615	1.13644		LOC_Os06g44460.1	6.09314	17.1968	1.49688
LOC_Os01g72420.1	2.90047	14.3823	2.30993		LOC_Os11g36740.1	4.79667	10.5426	1.13613		LOC_Os01g47600.1	21.6724	61.1463	1.4964
LOC_Os02g17710.1	2.12106	10.5089	2.30875		LOC_Os01g15640.1	64.6005	141.861	1.13486		LOC_Os06g44620.1	21.6563	61.0705	1.49569
LOC_Os04g44980.1	4.44225	21.9849	2.30715		LOC_Os03g29930.1	10.6137	23.3029	1.13459		LOC_Os09g12550.1	7.23187	20.3821	1.49486
LOC_Os03g56800.1	2.18973	10.8199	2.30486		LOC_Os01g73040.1	7.31466	16.0375	1.13259		LOC_Os01g01360.1	3.14354	8.85966	1.49486
LOC_Os06g19260.1	0.810364	4.00416	2.30486		LOC_Os04g31950.1	30.4417	66.7438	1.13259		LOC_Os06g06440.1	1.13155	3.18391	1.4925
LOC_Os04g48130.1	4.12802	20.3667	2.30269		LOC_Os02g03570.1	12.3373	27.0497	1.13259		LOC_Os03g14669.1	3.9473	11.1068	1.4925
LOC_Os02g40110.1	2.32636	11.4667	2.30131		LOC_Os03g11290.1	5.40215	11.8443	1.13259		LOC_Os07g47700.1	25.4925	71.4585	1.48703
LOC_Os05g25450.1	1.08969	5.37111	2.30131		LOC_Os02g35830.1	49.2763	107.97	1.13167		LOC_Os03g03430.1	34.1608	95.7411	1.4868
LOC_Os05g01610.1	1.30256	6.42037	2.30131		LOC_Os11g15570.1	12.6345	27.6775	1.13135		LOC_Os09g23350.1	46.921	131.185	1.4833
LOC_Os08g37060.1	2.36314	11.648	2.30131		LOC_Os11g37980.1	6.72867	14.7138	1.12878		LOC_Os01g55110.1	7.36428	20.5836	1.48288
LOC_Os01g41430.1	1.32836	6.51935	2.29508		LOC_Os06g03520.1	26.667	58.2549	1.12732		LOC_Os06g01640.1	7.1822	20.0705	1.48258
LOC_Os12g07270.1	6.25852	30.7155	2.29508		LOC_Os01g58240.1	12.8957	28.1668	1.12711		LOC_Os04g58280.2	3.39182	9.47611	1.48223
LOC_Os04g52090.1	19.2879	94.5917	2.29402		LOC_Os04g55440.1	4.36655	9.5306	1.12607		LOC_Os03g62810.1	21.4428	59.8747	1.48146
LOC_Os02g36340.1	2.46726	12.0749	2.29103		LOC_Os03g44610.1	5.85413	12.7775	1.12607		LOC_Os06g48330.1	22.0204	61.4304	1.48011
LOC_Os06g14050.1	8.7484	42.7781	2.28978		LOC_Os12g37590.1	39.8113	86.8435	1.12524		LOC_Os04g35420.1	1.24809	3.48108	1.47981
LOC_Os02g32660.1	1.43322	7.00821	2.28978		LOC_Os02g07160.1	20.2557	44.1601	1.12442		LOC_Os10g42730.2	2.98204	8.31074	1.47868
LOC_Os04g33610.1	2.34427	11.4443	2.28742		LOC_Os03g13390.2	21.0946	45.9737	1.12394		LOC_Os06g43130.1	9.79295	27.2834	1.47821
LOC_Os05g30970.1	6.37652	31.0818	2.28523		LOC_Os09g31380.1	12.3882	26.9965	1.12381		LOC_Os03g07739.2	4.41432	12.2887	1.47707
LOC_Os02g08420.1	8.26334	40.2404	2.28385		LOC_Os05g44270.1	24.8185	54.0355	1.12249		LOC_Os03g32090.1	3.87982	10.8008	1.47707
LOC_Os01g19170.1	2.9362	14.273	2.28127		LOC_Os03g31090.1	47.3497	103.002	1.12124		LOC_Os03g03880.1	9.51585	26.4706	1.47599
LOC_Os02g33240.1	2.70409	13.1447	2.28127		LOC_Os04g41220.1	6.03719	13.1287	1.12078		LOC_Os12g32760.1	2.87064	7.97781	1.47462
LOC_Os09g39230.1	3.10215	15.0435	2.2778		LOC_Os07g02460.1	36.4396	79.236	1.12065		LOC_Os07g37920.1	3.38421	9.39768	1.47349
LOC_Os06g10480.1	2.23853	10.8436	2.27622		LOC_Os05g48200.1	175.214	380.697	1.11953		LOC_Os04g23180.1	8.07232	22.3949	1.47211
LOC_Os02g53180.2	2.89236	14.002	2.27531		LOC_Os09g32330.1	62.7966	136.389	1.11897		LOC_Os01g02370.1	10.3545	28.7135	1.47148
LOC_Os03g59570.1	1.09373	5.2826	2.27199		LOC_Os03g16010.1	6.69169	14.5281	1.1184		LOC_Os02g55550.1	5.41324	15.0001	1.47041
LOC_Os12g03350.1	11.6055	56.0532	2.27199		LOC_Os05g49800.1	217.592	471.813	1.11659		LOC_Os12g12740.1	6.9735	19.3051	1.46903
LOC_Os01g24420.1	0.823173	3.97584	2.27199		LOC_Os05g44100.1	13.045	28.2839	1.11649		LOC_Os01g73760.1	8.3101	22.9847	1.46773
LOC_Os06g11450.1	1.07747	5.20406	2.27199		LOC_Os08g13795.1	24.4879	53.0186	1.11443		LOC_Os09g27860.1	12.9453	35.7962	1.46738
LOC_Os01g57420.1	0.612037	2.95607	2.27199		LOC_Os05g48930.1	41.6311	90.0054	1.11235		LOC_Os04g10420.1	26.4972	73.2628	1.46724
LOC_Os02g02540.1	1.76649	8.53196	2.27199		LOC_Os03g06490.1	4.96923	10.7268	1.11013		LOC_Os03g19390.1	14.0899	38.9488	1.46692
LOC_Os01g61170.1	13.6592	65.9726	2.27199		LOC_Os06g43870.2	24.515	52.9194	1.11013		LOC_Os01g61430.1	16.3208	45.012	1.4636
LOC_Os02g10880.1	15.432	74.464	2.27062		LOC_Os03g57310.1	10.9383	23.5844	1.10844		LOC_Os04g10460.1	5.58593	15.4028	1.46332
LOC_Os01g59000.1	2.44773	11.793	2.26841		LOC_Os03g03320.1	11.9385	25.7311	1.10789		LOC_Os02g49520.1	3.17853	8.76221	1.46293
LOC_Os04g49739.1	1.5362	7.3855	2.26533		LOC_Os04g52460.1	27.453	59.1457	1.10731		LOC_Os11g18990.1	10.5197	28.9996	1.46293
LOC_Os01g57560.1	5.14979	24.7423	2.2644		LOC_Os01g72080.1	57.7264	124.36	1.10721		LOC_Os06g20200.1	13.7636	37.9245	1.46227
LOC_Os04g29424.1	4.88321	23.42	2.26184		LOC_Os07g03180.1	37.3239	80.279	1.10492		LOC_Os03g51520.2	1.07441	2.95882	1.46147
LOC_Os04g42700.1	5.05855	24.2543	2.26145		LOC_Os12g40550.1	43.561	93.3267	1.09925		LOC_Os07g49330.1	3.43315	9.45455	1.46147
LOC_Os12g43440.1	14.2918	68.4208	2.25924		LOC_Os06g42000.1	11.393	24.3886	1.09806		LOC_Os08g39970.1	13.99	38.483	1.45982
LOC_Os04g34590.1	1.81623	8.67786	2.2564		LOC_Os09g36320.1	11.9852	25.6563	1.09806		LOC_Os09g39310.1	11.142	30.6378	1.45931
LOC_Os01g56620.1	1.10589	5.28388	2.2564		LOC_Os05g44060.1	17.8857	38.1972	1.09466		LOC_Os03g58390.1	8.33072	22.9012	1.45891
LOC_Os03g11510.1	1.94695	9.28221	2.25326		LOC_Os08g34240.1	6.80059	14.517	1.09401		LOC_Os03g64010.1	9.99666	27.421	1.45576
LOC_Os01g59920.1	3.66214	17.4595	2.25326		LOC_Os01g50840.1	17.9544	38.3154	1.09359		LOC_Os12g08140.1	2.21434	6.07395	1.45576
LOC_Os06g13720.1	4.24275	20.1916	2.25068		LOC_Os08g29150.1	12.4931	26.6509	1.09306		LOC_Os09g26180.1	61.1462	167.561	1.45435
LOC_Os06g42030.1	2.05767	9.77373	2.24789		LOC_Os04g51040.1	6.79211	14.4446	1.0886		LOC_Os02g53994.1	20.3823	55.8414	1.45401
LOC_Os11g05490.1	10.0528	47.7396	2.24759		LOC_Os06g40740.1	6.48176	13.7846	1.0886		LOC_Os11g43800.1	2.57828	7.06174	1.45361
LOC_Os04g34600.1	92.7297	440.32	2.24745		LOC_Os08g34170.1	21.7616	46.2798	1.0886		LOC_Os09g03210.1	8.74778	23.949	1.45297
LOC_Os03g60850.1	4.38447	20.7761	2.24445		LOC_Os03g63330.1	11.8591	25.2204	1.0886		LOC_Os11g43510.1	18.3986	50.3641	1.4528
LOC_Os07g42310.1	4.99976	23.6709	2.24318		LOC_Os08g20680.1	16.4855	34.9933	1.08588		LOC_Os08g01080.1	16.7804	45.9344	1.4528
LOC_Os11g13810.1	6.74585	31.8911	2.24108		LOC_Os03g37260.1	3.87982	8.21771	1.08275		LOC_Os09g38080.1	10.2853	28.1353	1.45179
LOC_Os05g30454.1	5.11656	24.167	2.23979		LOC_Os06g43430.1	11.9458	25.2885	1.08198		LOC_Os03g16000.1	9.50584	25.9912	1.45114
LOC_Os02g17920.1	18.662	88.109	2.23919		LOC_Os11g45220.1	29.1318	61.5892	1.08008		LOC_Os03g45340.1	10.7279	29.3045	1.44976
LOC_Os04g14150.1	28.9825	136.605	2.23676		LOC_Os07g46670.2	10.3418	21.8609	1.07986		LOC_Os03g03320.1	11.9385	32.6114	1.44976
LOC_Os05g44770.1	12.0215	56.4913	2.23241		LOC_Os02g53380.1	4.3551	9.20242	1.07931		LOC_Os02g54980.1	100.309	273.667	1.44796
LOC_Os01g47560.1	7.32336	34.3698	2.23056		LOC_Os02g54780.1	15.0846	31.8708	1.07916		LOC_Os12g17080.1	4.77357	13.0057	1.44601
LOC_Os01g11414.1	2.19922	10.2794	2.22469		LOC_Os02g12760.1	135.371	285.134	1.07473		LOC_Os06g21740.1	1.44433	3.93204	1.44487
LOC_Os07g12160.1	1.92397	8.99283	2.22469		LOC_Os03g16000.1	9.50584	20.0094	1.07379		LOC_Os11g29670.1	6.39588	17.4121	1.44487
LOC_Os06g10790.1	1.23945	5.79331	2.22469		LOC_Os06g13100.1	13.8256	29.093	1.07333		LOC_Os09g21802.1	6.98612	18.9919	1.44282
LOC_Os01g60730.2	1.69221	7.90956	2.22469		LOC_Os03g21080.1	9.35957	19.6891	1.07288		LOC_Os01g70380.1	16.4651	44.7013	1.44091
LOC_Os06g11400.1	1.98446	9.27557	2.22469		LOC_Os04g47780.1	41.1196	86.4791	1.07252		LOC_Os04g09604.1	39.6852	107.714	1.44053
LOC_Os03g62090.1	1.49422	6.98412	2.22469		LOC_Os09g36990.1	14.8074	31.0762	1.06949		LOC_Os07g48200.1	4.91789	13.3436	1.44003
LOC_Os01g71310.1	2.32158	10.8513	2.22469		LOC_Os05g19270.1	4.28371	8.99018	1.06949		LOC_Os04g52050.1	13.7279	37.219	1.43893
LOC_Os01g74040.1	2.35075	10.9876	2.22469		LOC_Os09g35910.1	25.9394	54.3856	1.06808		LOC_Os06g37450.1	42.9654	116.391	1.43773
LOC_Os07g11110.1	11.9004	55.4286	2.21962		LOC_Os07g39520.1	15.3491	32.1782	1.06793		LOC_Os12g12360.1	151.773	410.793	1.4365
LOC_Os03g02330.1	6.33729	29.461	2.21687		LOC_Os01g04330.1	153.472	321.589	1.06724		LOC_Os01g72080.1	57.7264	155.92	1.43351
LOC_Os11g10290.1	9.72264	45.1921	2.21665		LOC_Os04g31070.1	125.002	261.885	1.06699		LOC_Os10g34710.1	41.9889	113.336	1.43253
LOC_Os01g09010.1	20.7194	96.1935	2.21496		LOC_Os01g61620.1	4.11736	8.62288	1.06645		LOC_Os02g44940.1	10.8201	29.1498	1.42977
LOC_Os07g29410.1	12.8285	59.5407	2.21453		LOC_Os05g38120.1	10.5622	22.1171	1.06624		LOC_Os06g07780.1	12.9994	35.0208	1.42977
LOC_Os06g51220.4	11.7974	54.6169	2.21088		LOC_Os09g25460.1	94.715	198.307	1.06607		LOC_Os06g49490.1	121.655	327.742	1.42977
LOC_Os01g73200.1	5.02099	23.2339	2.21019		LOC_Os12g29340.1	13.3771	27.9685	1.06404		LOC_Os06g11020.1	5.47032	14.7372	1.42977
LOC_Os11g08100.1	13.2579	61.2563	2.20801		LOC_Os03g02090.1	8.21259	17.1706	1.06404		LOC_Os05g43770.1	7.08311	19.0821	1.42977
LOC_Os04g49690.1	19.954	92.0139	2.20518		LOC_Os02g47470.1	5.16207	10.7902	1.06371		LOC_Os03g07290.1	28.6211	77.1061	1.42977
LOC_Os01g64110.1	5.03583	23.2133	2.20465		LOC_Os05g38530.1	31.6977	66.2514	1.06357		LOC_Os10g36924.1	2.37354	6.39438	1.42977
LOC_Os04g33950.1	1.65961	7.64636	2.20393		LOC_Os07g35290.1	8.44128	17.6416	1.06345		LOC_Os03g36630.1	11.2206	30.2286	1.42977
LOC_Os08g10500.1	30.7208	141.383	2.20232		LOC_Os02g17320.3	14.7053	30.6856	1.06122		LOC_Os07g45550.1	2.83017	7.62456	1.42977
LOC_Os03g20370.1	174.488	802.685	2.20171		LOC_Os02g36340.1	5.79124	12.0749	1.06007		LOC_Os09g21689.3	1.01398	2.73168	1.42977
LOC_Os02g33560.1	2.17541	9.98319	2.19821		LOC_Os01g74410.2	11.088	23.1098	1.05951		LOC_Os07g33240.1	7.61692	20.5202	1.42977
LOC_Os01g37750.1	3.40024	15.6041	2.19821		LOC_Os01g46800.1	16.1401	33.6267	1.05896		LOC_Os05g50624.1	3.62582	9.76806	1.42977
LOC_Os07g12890.1	2.24596	10.2879	2.19554		LOC_Os02g47605.1	6.02841	12.5506	1.0579		LOC_Os06g30930.1	6.16705	16.6142	1.42977
LOC_Os04g33310.1	26.6123	121.858	2.19504		LOC_Os02g26210.1	11.4858	23.8956	1.05689		LOC_Os08g19114.1	60.0163	161.497	1.42808
LOC_Os06g45980.1	9.9216	45.3807	2.19344		LOC_Os12g38590.1	7.08538	14.7167	1.05454		LOC_Os01g72170.1	26.0481	70.0166	1.42652
LOC_Os01g04480.1	1.53908	7.03393	2.19227		LOC_Os03g13540.1	21.5137	44.6289	1.05272		LOC_Os08g05940.1	138.862	372.909	1.42517
LOC_Os07g41360.1	4.15137	18.9727	2.19227		LOC_Os06g10890.1	16.731	34.5958	1.04807		LOC_Os02g32110.1	16.0445	43.0404	1.42361
LOC_Os01g40630.2	1.58137	7.22721	2.19227		LOC_Os05g28750.1	130.642	269.873	1.04667		LOC_Os03g50310.1	316.322	847.895	1.42249
LOC_Os02g10730.1	3.03518	13.8715	2.19227		LOC_Os11g40810.1	8.21238	16.9595	1.04622		LOC_Os01g62610.1	8.89406	23.838	1.42235
LOC_Os02g43360.1	2.91824	13.2991	2.18816		LOC_Os01g17320.1	10.8224	22.3427	1.04579		LOC_Os08g21541.1	4.841	12.9732	1.42215
LOC_Os05g03620.1	1.91059	8.70701	2.18816		LOC_Os03g17700.1	23.0608	47.6042	1.04564		LOC_Os01g25740.1	5.09309	13.6468	1.42195
LOC_Os04g56170.1	1.1995	5.4664	2.18816		LOC_Os03g57450.1	6.62763	13.676	1.04508		LOC_Os05g05710.1	59.6707	159.881	1.42191
LOC_Os12g32470.1	1.14541	5.20077	2.18287		LOC_Os01g44394.1	8.75968	18.0687	1.04454		LOC_Os08g32080.1	45.2722	121.178	1.42043
LOC_Os08g37760.1	1.36531	6.19925	2.18287		LOC_Os01g10210.1	11.4763	23.6245	1.04162		LOC_Os02g10550.1	5.87427	15.7163	1.41978
LOC_Os04g55220.1	1.31271	5.9604	2.18287		LOC_Os08g02700.1	10.1019	20.7857	1.04097		LOC_Os04g39629.1	20.0366	53.5878	1.41926
LOC_Os01g12720.1	14.142	64.1178	2.18074		LOC_Os02g09150.1	5.35521	11.0189	1.04097		LOC_Os08g02460.1	10.9251	29.1972	1.41818
LOC_Os07g18990.1	24.0417	108.748	2.17738		LOC_Os02g32469.1	10.0165	20.6101	1.04097		LOC_Os01g50060.1	9.80827	26.2036	1.41769
LOC_Os10g32470.1	0.702326	3.17331	2.17578		LOC_Os01g72340.1	36.0251	74.1191	1.04084		LOC_Os08g17600.1	4.4133	11.7763	1.41596
LOC_Os04g33690.1	0.699314	3.1597	2.17578		LOC_Os03g17910.1	32.8535	67.5367	1.03963		LOC_Os08g21879.1	5.93957	15.844	1.41551
LOC_Os01g21250.1	61.2908	276.75	2.17484		LOC_Os04g42580.1	5.0878	10.4477	1.03808		LOC_Os01g33784.1	11.6471	31.0584	1.41502
LOC_Os05g25770.1	49.5146	223.056	2.17148		LOC_Os06g44450.1	379.651	779.354	1.0376		LOC_Os11g11370.1	6.13649	16.3579	1.4145
LOC_Os07g41230.1	2.23365	10.0607	2.17125		LOC_Os11g06300.1	11.4679	23.5328	1.03707		LOC_Os09g26370.1	20.5868	54.8276	1.41318
LOC_Os03g56610.1	7.11756	32.0584	2.17125		LOC_Os11g20554.1	6.76836	13.8676	1.03484		LOC_Os05g41550.5	2.81333	7.49003	1.41269
LOC_Os04g56530.1	25.5219	114.831	2.1697		LOC_Os03g01740.1	23.7282	48.5418	1.03262		LOC_Os03g27830.1	21.6241	57.5353	1.41181
LOC_Os03g44430.1	3.61392	16.2483	2.16865		LOC_Os07g33660.1	41.5992	85.0913	1.03246		LOC_Os01g55650.1	10.6658	28.3703	1.41139
LOC_Os08g43160.1	25.8028	115.936	2.16773		LOC_Os08g36220.1	14.2041	29.0151	1.0305		LOC_Os05g38820.4	13.063	34.7229	1.4104
LOC_Os01g03110.1	17.7649	79.7729	2.16687		LOC_Os08g33390.1	30.9328	63.1873	1.0305		LOC_Os10g37690.1	7.49074	19.9112	1.4104
LOC_Os06g36360.1	1.44682	6.49208	2.16579		LOC_Os12g04500.1	29.7331	60.7252	1.03023		LOC_Os03g01190.1	46.6044	123.706	1.40837
LOC_Os02g36850.1	5.28262	23.7038	2.16579		LOC_Os03g28400.1	7.13819	14.5489	1.02728		LOC_Os02g20270.1	5.1697	13.7131	1.4074
LOC_Os01g10580.1	38.2532	171.407	2.16378		LOC_Os03g13300.1	19.8559	40.4301	1.02586		LOC_Os04g41460.1	26.6276	70.6043	1.40684
LOC_Os02g54360.1	8.17555	36.5149	2.1591		LOC_Os02g18550.1	109.711	223.265	1.02505		LOC_Os05g05860.1	19.48	51.5753	1.40469
LOC_Os02g17780.1	0.997289	4.45425	2.1591		LOC_Os12g34920.1	12.1911	24.8027	1.02467		LOC_Os05g42280.1	5.7743	15.2733	1.40329
LOC_Os07g48090.1	17.0437	76.1076	2.1588		LOC_Os04g32110.1	94.5802	192.411	1.02458		LOC_Os06g40840.1	6.24579	16.5089	1.40229
LOC_Os03g58740.1	5.83238	26.0149	2.15718		LOC_Os06g07350.1	84.5185	171.759	1.02304		LOC_Os02g13990.3	5.60419	14.8056	1.40157
LOC_Os08g04450.2	2.7072	12.0697	2.15652		LOC_Os01g12880.1	79.6266	161.562	1.02076		LOC_Os03g63740.1	12.4794	32.9476	1.40062
LOC_Os12g13720.1	1.03427	4.61116	2.15652		LOC_Os11g37260.1	18.3853	37.2521	1.01877		LOC_Os07g27870.1	50.4377	133.046	1.39935
LOC_Os06g13810.1	2.96332	13.1583	2.15069		LOC_Os01g46760.1	20.9914	42.4881	1.01726		LOC_Os08g23140.1	9.01944	23.7871	1.39907
LOC_Os03g16390.1	4.71408	20.9324	2.15069		LOC_Os03g03390.1	130.856	264.004	1.01258		LOC_Os06g43270.1	10.2361	26.9923	1.39889
LOC_Os06g37510.1	3.17385	14.0931	2.15069		LOC_Os02g35910.1	12.7087	25.6048	1.0106		LOC_Os03g21964.1	8.27224	21.7904	1.39734
LOC_Os06g08080.1	3.85531	17.0661	2.14621		LOC_Os03g41110.1	19.8788	40.0508	1.0106		LOC_Os04g44810.1	7.59357	19.976	1.39541
LOC_Os03g11900.1	47.2057	208.868	2.14556		LOC_Os09g08072.1	17.6777	35.6161	1.0106		LOC_Os07g29810.1	4.46039	11.7313	1.39512
LOC_Os01g53240.1	7.57974	33.5274	2.14512		LOC_Os08g39430.1	37.6215	75.7978	1.0106		LOC_Os08g39450.1	62.5609	164.528	1.395
LOC_Os06g29790.1	1.22181	5.39938	2.14377		LOC_Os03g13770.1	8.25102	16.6237	1.0106		LOC_Os12g30610.1	5.91123	15.5366	1.39414
LOC_Os02g40030.1	3.96893	17.5205	2.14222		LOC_Os06g07540.1	6.00227	12.093	1.0106		LOC_Os01g13200.1	46.2575	121.544	1.39372
LOC_Os05g38264.1	7.83927	34.5895	2.14155		LOC_Os02g17710.1	5.21599	10.5089	1.0106		LOC_Os03g63470.1	13.1995	34.6709	1.39324
LOC_Os06g03700.1	3.73193	16.4594	2.14092		LOC_Os11g37510.1	13.3736	26.752	1.00025		LOC_Os06g48250.1	7.49925	19.6981	1.39324
LOC_Os03g17700.1	10.7958	47.6042	2.14062		LOC_Os11g10320.1	686.563	0.001	-19.389		LOC_Os01g73150.1	4.49584	11.8091	1.39324
LOC_Os03g14730.1	7.97251	35.1349	2.1398		LOC_Os05g22724.1	158.021	0.001	-17.2698		LOC_Os07g29224.1	24.4786	64.2441	1.39205
LOC_Os08g33740.1	0.988651	4.35699	2.1398		LOC_Os10g34795.1	96.0603	0.001	-16.5517		LOC_Os06g41110.1	9.92645	26.0384	1.39129
LOC_Os02g17760.1	1.23394	5.43799	2.1398		LOC_Os06g38450.1	80.0142	0.001	-16.288		LOC_Os07g42300.1	201.65	528.798	1.39086
LOC_Os01g59670.1	2.44334	10.7486	2.13722		LOC_Os12g37320.1	68.363	0.001	-16.0609		LOC_Os09g35910.1	25.9394	67.9498	1.38933
LOC_Os05g45920.1	10.3496	45.5294	2.13722		LOC_Os11g10310.1	68.2363	0.001	-16.0583		LOC_Os07g44940.1	16.2702	42.6186	1.38925
LOC_Os09g21180.1	29.5759	130.055	2.13663		LOC_Os06g05440.1	67.8534	0.001	-16.0501		LOC_Os01g13420.1	20.9108	54.7695	1.38912
LOC_Os03g10210.1	2.52605	11.0986	2.13542		LOC_Os03g37864.1	57.1439	0.001	-15.8023		LOC_Os02g43020.1	35.3701	92.5656	1.38795
LOC_Os06g04150.1	23.0805	101.281	2.13361		LOC_Os12g27254.1	54.6615	0.001	-15.7382		LOC_Os03g08820.1	31.6572	82.7961	1.38703
LOC_Os03g57310.1	5.37663	23.5844	2.13306		LOC_Os05g11064.1	50.2902	0.001	-15.618		LOC_Os02g42700.1	50.0429	130.828	1.38644
LOC_Os02g41630.2	13.5985	59.5952	2.13175		LOC_Os06g13620.1	43.7621	0.001	-15.4174		LOC_Os01g10080.2	13.3022	34.734	1.38468
LOC_Os01g43160.1	6.62832	29.034	2.13103		LOC_Os11g46880.1	43.4147	0.001	-15.4059		LOC_Os01g66350.1	32.2105	84.1008	1.38459
LOC_Os01g16910.1	5.13197	22.4609	2.12983		LOC_Os06g22394.1	42.5984	0.001	-15.3785		LOC_Os10g11200.1	5.26547	13.7374	1.38347
LOC_Os04g35140.1	4.62145	20.1923	2.12739		LOC_Os03g24960.1	42.1155	0.001	-15.3621		LOC_Os03g01250.1	4.53427	11.8214	1.38246
LOC_Os07g03030.1	1.54882	6.75673	2.12515		LOC_Os08g28400.1	37.5548	0.001	-15.1967		LOC_Os07g04860.1	2.7817	7.24419	1.38086
LOC_Os09g20020.1	0.797344	3.4784	2.12515		LOC_Os06g35790.1	32.8431	0.001	-15.0033		LOC_Os07g38940.1	40.7193	106.013	1.38046
LOC_Os05g42120.1	2.75072	12	2.12515		LOC_Os05g17010.1	27.1103	0.001	-14.7266		LOC_Os02g44550.1	9.9784	25.958	1.3793
LOC_Os08g17370.1	2.72302	11.8791	2.12515		LOC_Os01g60590.1	26.561	0.001	-14.697		LOC_Os03g47270.1	9.79482	25.4776	1.37914
LOC_Os05g51520.1	16.2961	70.972	2.12272		LOC_Os11g12590.1	25.7377	0.001	-14.6516		LOC_Os03g61710.1	45.9032	119.379	1.37889
LOC_Os06g49970.2	2.30004	9.98272	2.11777		LOC_Os11g34170.1	24.1767	0.001	-14.5613		LOC_Os02g01510.1	9.54479	24.8064	1.37793
LOC_Os06g40500.1	2.93076	12.7024	2.11575		LOC_Os12g34290.1	23.8102	0.001	-14.5393		LOC_Os07g48244.1	61.1642	158.876	1.37714
LOC_Os07g01540.1	0.979053	4.24337	2.11575		LOC_Os02g45270.1	23.1173	0.001	-14.4967		LOC_Os08g37605.1	2.93036	7.6074	1.37633
LOC_Os08g43510.1	4.53317	19.6475	2.11575		LOC_Os09g36510.1	22.4974	0.001	-14.4575		LOC_Os12g41700.1	8.07676	20.9431	1.37462
LOC_Os01g37920.1	21.9236	94.7875	2.11221		LOC_Os04g22660.1	21.4949	0.001	-14.3917		LOC_Os10g32550.1	20.0936	52.0845	1.37412
LOC_Os02g43700.1	19.9332	86.045	2.10992		LOC_Os06g07810.1	20.529	0.001	-14.3254		LOC_Os01g43420.1	63.9711	165.447	1.37087
LOC_Os04g37660.1	11.8937	51.2352	2.10693		LOC_Os05g16980.1	19.8302	0.001	-14.2754		LOC_Os11g37510.1	13.3736	34.5878	1.37087
LOC_Os01g60190.1	1.83726	7.8719	2.09916		LOC_Os11g15000.1	19.141	0.001	-14.2244		LOC_Os01g66240.1	3.6505	9.44116	1.37087
LOC_Os08g08700.1	3.84039	16.4545	2.09916		LOC_Os05g22600.1	17.8015	0.001	-14.1197		LOC_Os01g47070.1	13.0955	33.8686	1.37087
LOC_Os03g51330.1	1.53646	6.58309	2.09916		LOC_Os03g61190.1	17.5234	0.001	-14.097		LOC_Os03g59110.1	10.8858	28.1537	1.37087
LOC_Os03g52390.1	7.78004	33.3343	2.09916		LOC_Os08g08655.1	17.5073	0.001	-14.0957		LOC_Os04g53440.2	4.67016	12.0783	1.37087
LOC_Os01g58420.1	11.1945	47.9179	2.09777		LOC_Os04g31090.1	17.1488	0.001	-14.0658		LOC_Os07g05870.1	19.2839	49.8262	1.36951
LOC_Os09g36550.1	1.02968	4.40028	2.0954		LOC_Os01g71930.1	17.0782	0.001	-14.0599		LOC_Os03g63490.1	22.0136	56.8287	1.36823
LOC_Os07g35380.1	1.01683	4.3454	2.0954		LOC_Os02g10170.1	16.8126	0.001	-14.0373		LOC_Os08g02330.1	37.1864	95.9831	1.36801
LOC_Os02g37160.1	1.84394	7.87999	2.0954		LOC_Os08g07774.1	16.5712	0.001	-14.0164		LOC_Os12g08800.1	2.42934	6.26422	1.36657
LOC_Os03g02960.1	9.36618	39.9578	2.09294		LOC_Os04g48970.1	15.9752	0.001	-13.9635		LOC_Os01g44230.1	8.89414	22.9299	1.3663
LOC_Os12g41950.1	5.59993	23.8651	2.09142		LOC_Os08g07100.1	15.8905	0.001	-13.9559		LOC_Os02g38804.1	4.47902	11.542	1.36564
LOC_Os04g46300.1	0.962934	4.10077	2.09039		LOC_Os05g47442.1	15.5085	0.001	-13.9208		LOC_Os03g03390.1	130.856	337.185	1.36556
LOC_Os07g08340.1	1.36959	5.83254	2.09039		LOC_Os02g42810.1	15.2841	0.001	-13.8997		LOC_Os03g31730.1	30.7945	79.2407	1.36357
LOC_Os07g38460.1	3.5817	15.2345	2.08863		LOC_Os09g37990.1	15.0343	0.001	-13.876		LOC_Os03g38960.1	6.18205	15.8616	1.35938
LOC_Os05g38880.1	6.23869	26.5093	2.08718		LOC_Os04g14170.1	14.8165	0.001	-13.8549		LOC_Os02g30320.1	344.481	883.759	1.35923
LOC_Os06g12539.1	1.91627	8.14255	2.08718		LOC_Os11g33310.1	14.5684	0.001	-13.8306		LOC_Os04g53310.1	18.3338	46.89	1.35478
LOC_Os04g33390.1	2.55083	10.8222	2.08496		LOC_Os11g37750.1	13.624	0.001	-13.7339		LOC_Os08g04790.1	11.4553	29.2949	1.35463
LOC_Os04g45910.1	10.808	45.8026	2.08333		LOC_Os10g31120.1	13.2959	0.001	-13.6987		LOC_Os04g13220.1	7.54436	19.2757	1.35331
LOC_Os05g36290.1	10.3913	44.0367	2.08333		LOC_Os01g72630.1	13.2361	0.001	-13.6922		LOC_Os09g31130.1	10.2138	26.094	1.3532
LOC_Os05g19150.1	4.79208	20.2766	2.0811		LOC_Os06g41500.1	12.9952	0.001	-13.6657		LOC_Os05g41290.1	2.16104	5.52004	1.35295
LOC_Os06g08560.1	2.46575	10.4056	2.07726		LOC_Os08g30554.1	12.9882	0.001	-13.6649		LOC_Os08g37800.1	12.0266	30.7096	1.35246
LOC_Os04g44910.1	18.0429	76.0148	2.07485		LOC_Os03g39700.1	12.6094	0.001	-13.6222		LOC_Os05g44900.1	5.54352	14.1198	1.34885
LOC_Os06g45500.1	1.67476	7.0452	2.07268		LOC_Os12g35465.1	12.2769	0.001	-13.5837		LOC_Os04g57590.1	6.28092	15.998	1.34885
LOC_Os02g07740.1	5.05301	21.2564	2.07268		LOC_Os01g23900.1	11.7898	0.001	-13.5252		LOC_Os09g29980.2	6.75089	17.1837	1.34789
LOC_Os02g21190.2	0.574396	2.4163	2.07268		LOC_Os07g28910.1	11.7398	0.001	-13.5191		LOC_Os03g52780.1	23.5875	60.0007	1.34696
LOC_Os05g09728.1	2.5653	10.7914	2.07268		LOC_Os10g36500.2	11.5079	0.001	-13.4903		LOC_Os03g21000.1	88.2563	224.5	1.34695
LOC_Os01g61680.1	9.48792	39.786	2.0681		LOC_Os12g23780.1	11.4725	0.001	-13.4859		LOC_Os09g32450.1	7.36197	18.7227	1.34662
LOC_Os04g56580.1	5.29571	22.1976	2.0675		LOC_Os07g18930.1	10.9289	0.001	-13.4159		LOC_Os05g30190.1	24.5681	62.3905	1.34454
LOC_Os05g48290.3	3.08625	12.9142	2.06503		LOC_Os09g19500.1	10.8177	0.001	-13.4011		LOC_Os02g58180.1	14.4413	36.6575	1.34391
LOC_Os07g07000.1	20.1305	84.2121	2.06465		LOC_Os11g04894.1	10.7897	0.001	-13.3974		LOC_Os03g13770.1	8.25102	20.9378	1.34347
LOC_Os05g29990.1	15.8507	66.2673	2.06375		LOC_Os03g37730.1	10.7462	0.001	-13.3915		LOC_Os07g05390.1	15.811	40.1019	1.34274
LOC_Os01g25540.1	5.85833	24.4616	2.06196		LOC_Os12g04790.1	10.5687	0.001	-13.3675		LOC_Os03g28410.1	96.0893	243.593	1.34203
LOC_Os07g42740.1	2.67813	11.1697	2.0603		LOC_Os07g31670.1	10.2337	0.001	-13.321		LOC_Os02g45540.1	14.9277	37.8394	1.34189
LOC_Os09g38320.1	6.48568	27.05	2.0603		LOC_Os06g09130.1	10.1746	0.001	-13.3127		LOC_Os01g61400.1	122.516	310.479	1.34153
LOC_Os03g60220.1	4.58322	19.1154	2.0603		LOC_Os09g27820.1	10.1427	0.001	-13.3082		LOC_Os07g42380.1	14.4279	36.5372	1.3405
LOC_Os03g15250.1	1.0771	4.4923	2.0603		LOC_Os04g48960.1	9.44365	0.001	-13.2051		LOC_Os04g41220.1	6.03719	15.2833	1.34001
LOC_Os03g63970.1	7.73948	32.2287	2.05804		LOC_Os11g39310.1	9.43895	0.001	-13.2044		LOC_Os01g33420.1	19.8681	50.1931	1.33704
LOC_Os03g12290.1	8.81821	36.7207	2.05804		LOC_Os01g05730.1	9.21577	0.001	-13.1699		LOC_Os07g43470.1	29.0951	73.4904	1.33678
LOC_Os04g43440.1	2.49374	10.3844	2.05804		LOC_Os07g19210.1	9.12564	0.001	-13.1557		LOC_Os03g01210.1	7.86042	19.8527	1.33666
LOC_Os06g40440.1	116.376	484.3	2.05711		LOC_Os12g21950.1	9.04712	0.001	-13.1432		LOC_Os02g47200.1	8.97805	22.6533	1.33525
LOC_Os10g30560.1	1.52786	6.34788	2.05476		LOC_Os10g09260.1	9.01679	0.001	-13.1384		LOC_Os03g52120.1	11.8586	29.873	1.3329
LOC_Os01g67420.1	2.10622	8.75083	2.05476		LOC_Os11g11610.1	8.8197	0.001	-13.1065		LOC_Os02g01110.1	16.6408	41.8949	1.33205
LOC_Os09g15420.1	1.90462	7.91323	2.05476		LOC_Os06g35940.1	8.69245	0.001	-13.0855		LOC_Os12g05230.1	20.1546	50.7325	1.3318
LOC_Os01g11910.1	3.48218	14.4361	2.05162		LOC_Os11g22960.1	8.61662	0.001	-13.0729		LOC_Os09g30458.1	2.70605	6.80416	1.33023
LOC_Os01g62970.1	13.9488	57.779	2.0504		LOC_Os06g23810.1	8.36754	0.001	-13.0306		LOC_Os11g14230.1	10.6262	26.7189	1.33023
LOC_Os10g36980.1	1.20401	4.98448	2.0496		LOC_Os04g11750.1	8.26417	0.001	-13.0127		LOC_Os09g07360.1	14.1163	35.4944	1.33023
LOC_Os02g42300.1	0.760171	3.14704	2.0496		LOC_Os11g09979.1	8.0125	0.001	-12.968		LOC_Os07g09000.1	77.0968	193.733	1.32932
LOC_Os01g48020.1	0.976806	4.04389	2.0496		LOC_Os06g28780.1	7.90364	0.001	-12.9483		LOC_Os04g50120.1	38.57	96.9149	1.32924
LOC_Os02g47150.1	0.431449	1.78616	2.0496		LOC_Os01g26340.1	7.86643	0.001	-12.9415		LOC_Os02g13140.1	24.6736	61.9909	1.32909
LOC_Os07g05570.1	3.8823	16.0567	2.04819		LOC_Os02g18540.1	7.69956	0.001	-12.9106		LOC_Os05g38710.1	12.6338	31.7142	1.32785
LOC_Os03g09900.1	16.1819	66.7375	2.04411		LOC_Os11g11580.1	7.51824	0.001	-12.8762		LOC_Os09g22410.3	29.0587	72.917	1.32728
LOC_Os10g39420.1	7.94259	32.7568	2.04411		LOC_Os07g12390.1	7.4784	0.001	-12.8685		LOC_Os04g35130.1	5.9236	14.8319	1.32416
LOC_Os04g53230.1	59.9287	246.855	2.04235		LOC_Os11g47400.1	7.47225	0.001	-12.8673		LOC_Os04g55180.2	5.75194	14.3962	1.32357
LOC_Os01g39330.1	1.56635	6.4427	2.04026		LOC_Os04g52210.1	7.35638	0.001	-12.8448		LOC_Os09g12790.1	5.45623	13.6493	1.32285
LOC_Os04g40070.1	1.14667	4.71649	2.04026		LOC_Os05g45160.1	7.34219	0.001	-12.842		LOC_Os08g08830.1	45.4499	113.648	1.32223
LOC_Os01g08340.1	2.26888	9.33236	2.04026		LOC_Os02g34760.1	7.22349	0.001	-12.8185		LOC_Os11g03200.1	6.1912	15.4784	1.32196
LOC_Os06g33320.1	2.60641	10.7207	2.04026		LOC_Os08g27990.1	7.20538	0.001	-12.8149		LOC_Os01g40000.1	7.40873	18.5178	1.32162
LOC_Os02g42990.1	5.98984	24.5752	2.03661		LOC_Os08g31780.1	6.93518	0.001	-12.7597		LOC_Os02g53490.1	7.48996	18.7185	1.32143
LOC_Os03g21060.1	10.9529	44.9193	2.03603		LOC_Os04g21580.1	6.69527	0.001	-12.7089		LOC_Os03g06070.1	20.75	51.8355	1.32083
LOC_Os02g34540.1	2.94	12.0505	2.03521		LOC_Os05g30720.1	6.67446	0.001	-12.7044		LOC_Os01g15000.1	18.1266	45.2605	1.32014
LOC_Os01g19610.1	5.37089	21.966	2.03204		LOC_Os12g03320.1	6.52211	0.001	-12.6711		LOC_Os04g33480.1	32.945	82.2559	1.32006
LOC_Os01g72990.1	0.653534	2.67284	2.03204		LOC_Os02g21840.1	6.52084	0.001	-12.6708		LOC_Os07g49360.1	13.3905	33.429	1.31989
LOC_Os12g42200.1	1.18783	4.84541	2.02829		LOC_Os07g29750.1	6.27396	0.001	-12.6152		LOC_Os01g14820.1	11.5644	28.808	1.31678
LOC_Os02g54650.1	33.896	138.177	2.02733		LOC_Os05g32200.1	6.08114	0.001	-12.5701		LOC_Os02g33400.1	5.65908	14.0842	1.31543
LOC_Os11g41875.2	6.01439	24.3636	2.01824		LOC_Os01g65030.1	5.87947	0.001	-12.5215		LOC_Os06g10440.1	37.0641	92.2341	1.31528
LOC_Os11g32500.1	23.6543	95.8206	2.01824		LOC_Os03g05950.1	5.87924	0.001	-12.5214		LOC_Os01g03500.1	8.66021	21.5162	1.31295
LOC_Os05g01940.1	29.6955	120.07	2.01556		LOC_Os06g34680.1	5.83845	0.001	-12.5114		LOC_Os03g28270.1	3.14097	7.79965	1.3122
LOC_Os07g15940.1	3.56486	14.3964	2.01379		LOC_Os01g62750.1	5.74203	0.001	-12.4873		LOC_Os01g52750.1	15.2045	37.7452	1.31179
LOC_Os07g02460.1	19.6339	79.236	2.01281		LOC_Os06g02830.1	5.74117	0.001	-12.4871		LOC_Os04g57730.1	8.07329	20.0361	1.31137
LOC_Os12g39620.1	10.6601	43.0135	2.01256		LOC_Os04g08190.1	5.62457	0.001	-12.4575		LOC_Os10g35770.3	12.3572	30.6541	1.31073
LOC_Os02g32580.1	4.73916	19.1055	2.01128		LOC_Os08g04500.1	5.58981	0.001	-12.4486		LOC_Os03g64070.1	32.4656	80.4663	1.30947
LOC_Os04g52700.1	4.43315	17.8718	2.01128		LOC_Os01g52160.1	5.58593	0.001	-12.4476		LOC_Os08g45160.1	12.5973	31.2225	1.30947
LOC_Os01g72900.1	5.71127	22.9577	2.0071		LOC_Os01g72300.1	5.55035	0.001	-12.4384		LOC_Os01g47840.1	9.54575	23.6314	1.30778
LOC_Os01g40094.1	23.5687	94.7245	2.00687		LOC_Os11g09830.1	5.40018	0.001	-12.3988		LOC_Os02g03700.1	26.5797	65.781	1.30734
LOC_Os01g54350.1	21.8524	87.7571	2.00573		LOC_Os01g39670.1	5.3912	0.001	-12.3964		LOC_Os05g25580.1	6.56297	16.2402	1.30715
LOC_Os01g22900.2	3.66028	14.6644	2.00229		LOC_Os12g15314.1	5.37785	0.001	-12.3928		LOC_Os05g29974.1	3.61225	8.93857	1.30715
LOC_Os01g48200.1	30.0924	120.268	1.99878		LOC_Os06g43350.1	5.3427	0.001	-12.3834		LOC_Os04g40060.1	35.9236	88.8677	1.30673
LOC_Os02g39010.3	1.07371	4.28862	1.99792		LOC_Os06g13630.1	5.21953	0.001	-12.3497		LOC_Os03g58204.1	87.1837	215.673	1.30672
LOC_Os02g08364.1	15.7391	62.8547	1.99767		LOC_Os02g56440.1	5.05708	0.001	-12.3041		LOC_Os02g18550.1	109.711	271.365	1.30652
LOC_Os02g43820.1	3.16615	12.6284	1.99587		LOC_Os11g45130.1	5.03919	0.001	-12.299		LOC_Os10g21810.2	6.16617	15.2438	1.30578
LOC_Os06g11800.1	5.88745	23.4505	1.99391		LOC_Os04g01650.1	4.83235	0.001	-12.2385		LOC_Os01g69220.1	6.30151	15.5686	1.30487
LOC_Os01g54810.1	1.5063	5.98449	1.99022		LOC_Os12g12120.1	4.77299	0.001	-12.2207		LOC_Os01g63210.1	12.9381	31.9652	1.30487
LOC_Os02g43670.1	0.967696	3.84464	1.99022		LOC_Os12g01160.1	4.66	0.001	-12.1861		LOC_Os05g03860.1	210.921	521.063	1.30475
LOC_Os08g40930.1	2.07495	8.24375	1.99022		LOC_Os08g42210.1	4.64737	0.001	-12.1822		LOC_Os12g29550.1	36.2065	89.413	1.30424
LOC_Os01g42140.1	1.89051	7.51097	1.99022		LOC_Os07g31690.1	4.62582	0.001	-12.1755		LOC_Os06g44180.1	4.85172	11.9815	1.30424
LOC_Os05g14010.1	4.80683	19.0974	1.99022		LOC_Os01g51670.1	4.44167	0.001	-12.1169		LOC_Os08g39150.1	19.6982	48.6454	1.30424
LOC_Os07g37510.1	1.61642	6.42202	1.99022		LOC_Os11g02000.1	4.37436	0.001	-12.0949		LOC_Os06g48610.1	5.01803	12.3748	1.30222
LOC_Os01g02300.1	1.05752	4.20152	1.99022		LOC_Os11g33270.1	4.33355	0.001	-12.0813		LOC_Os01g56130.1	6.01325	14.8113	1.30048
LOC_Os04g32510.1	2.6758	10.6309	1.99022		LOC_Os11g30210.1	4.29257	0.001	-12.0676		LOC_Os01g73900.1	25.6353	63.0683	1.29878
LOC_Os05g38140.1	27.2627	108.253	1.98941		LOC_Os02g26510.1	4.19828	0.001	-12.0356		LOC_Os08g15296.1	55.4868	136.425	1.29789
LOC_Os10g02350.1	7.88631	31.2639	1.98707		LOC_Os02g56354.1	4.18971	0.001	-12.0326		LOC_Os02g56130.1	13.7887	33.8887	1.29732
LOC_Os05g23130.1	12.9098	51.1593	1.98653		LOC_Os01g38244.3	4.17004	0.001	-12.0258		LOC_Os03g58520.1	11.3452	27.8632	1.29628
LOC_Os09g30160.1	18.9247	74.8716	1.98415		LOC_Os10g02880.1	4.07029	0.001	-11.9909		LOC_Os02g40820.1	8.69476	21.3418	1.29546
LOC_Os06g05130.1	1.94115	7.67726	1.98368		LOC_Os10g41350.1	4.0686	0.001	-11.9903		LOC_Os03g04270.1	20.1577	49.4706	1.29524
LOC_Os05g45410.1	4.24797	16.8007	1.98368		LOC_Os10g37800.1	4.02801	0.001	-11.9759		LOC_Os06g14740.1	42.0458	103.134	1.29449
LOC_Os04g49748.1	10.4775	41.423	1.98313		LOC_Os10g07998.1	3.97031	0.001	-11.955		LOC_Os01g58049.1	45.072	110.324	1.29144
LOC_Os04g49520.1	0.803015	3.16951	1.98076		LOC_Os01g41400.1	3.86234	0.001	-11.9153		LOC_Os03g03070.1	32.4411	79.3594	1.29058
LOC_Os01g66840.1	2.43975	9.62973	1.98076		LOC_Os01g36720.1	3.8502	0.001	-11.9107		LOC_Os01g49000.1	12.1703	29.7485	1.28944
LOC_Os03g60810.1	3.18743	12.5705	1.97957		LOC_Os07g18300.1	3.82928	0.001	-11.9029		LOC_Os07g39800.1	5.51207	13.4734	1.28944
LOC_Os10g31780.1	35.6816	140.405	1.97634		LOC_Os09g15250.1	3.71677	0.001	-11.8598		LOC_Os06g40370.1	28.497	69.5954	1.28818
LOC_Os04g46010.1	23.1412	91.0245	1.97579		LOC_Os11g18110.1	3.71646	0.001	-11.8597		LOC_Os09g17620.1	10.1845	24.8617	1.28754
LOC_Os02g51570.1	32.1677	126.505	1.97552		LOC_Os11g40320.1	3.58791	0.001	-11.8089		LOC_Os03g11530.1	12.1553	29.6604	1.28695
LOC_Os06g11980.1	12.9683	50.9878	1.97517		LOC_Os11g46300.1	3.55821	0.001	-11.7969		LOC_Os03g02090.1	8.21259	20.0377	1.28681
LOC_Os01g04130.1	14.5912	57.2886	1.97315		LOC_Os08g35319.1	3.49568	0.001	-11.7714		LOC_Os08g24930.1	10.0689	24.564	1.28664
LOC_Os08g37444.2	2.09719	8.23408	1.97315		LOC_Os01g26240.1	3.37435	0.001	-11.7204		LOC_Os02g52920.1	33.0837	80.6993	1.28644
LOC_Os06g08280.1	9.82767	38.5717	1.97262		LOC_Os01g63380.1	3.36786	0.001	-11.7176		LOC_Os09g36080.1	40.4047	98.5392	1.28618
LOC_Os03g61120.1	3.66895	14.3788	1.9705		LOC_Os09g33740.1	3.32172	0.001	-11.6977		LOC_Os07g28644.1	42.678	104.059	1.28584
LOC_Os02g25080.1	5.25183	20.5732	1.96987		LOC_Os07g30620.1	3.2913	0.001	-11.6844		LOC_Os01g60860.1	12.4982	30.4669	1.28552
LOC_Os05g02070.2	48.7338	190.793	1.96901		LOC_Os05g51300.1	3.27093	0.001	-11.6755		LOC_Os02g49920.1	16.8942	41.16	1.28472
LOC_Os03g29410.1	2.77691	10.8704	1.96885		LOC_Os11g41590.1	3.2681	0.001	-11.6742		LOC_Os03g23935.1	24.461	59.5558	1.28376
LOC_Os06g28194.1	2.35249	9.20894	1.96885		LOC_Os02g18070.1	3.23051	0.001	-11.6575		LOC_Os06g09330.1	33.0024	80.2982	1.2828
LOC_Os06g12310.1	36.5399	142.754	1.96598		LOC_Os03g06350.1	3.23016	0.001	-11.6574		LOC_Os12g38490.1	59.4278	144.592	1.28278
LOC_Os04g53990.1	9.07705	35.3301	1.9606		LOC_Os10g28310.1	3.19147	0.001	-11.64		LOC_Os08g28730.1	14.7729	35.9371	1.28252
LOC_Os03g04340.1	23.3062	90.5629	1.9582		LOC_Os08g06830.1	3.18793	0.001	-11.6384		LOC_Os10g01110.1	11.1138	27.0278	1.28209
LOC_Os07g49240.1	2.02072	7.84665	1.95721		LOC_Os04g03830.1	3.14239	0.001	-11.6176		LOC_Os12g36110.1	20.6192	50.1362	1.28187
LOC_Os03g55200.1	2.00923	7.80203	1.95721		LOC_Os12g14840.1	3.13061	0.001	-11.6122		LOC_Os06g29430.1	10.0647	24.4647	1.2814
LOC_Os10g40490.1	9.04645	35.0647	1.9546		LOC_Os12g27780.1	3.03177	0.001	-11.5659		LOC_Os05g28750.1	130.642	317.203	1.27979
LOC_Os04g59520.1	4.64596	17.9821	1.95251		LOC_Os02g53384.1	2.96139	0.001	-11.5321		LOC_Os02g58280.1	8.77177	21.2683	1.27776
LOC_Os02g09940.1	9.62811	37.1635	1.94856		LOC_Os02g30530.1	2.94232	0.001	-11.5227		LOC_Os01g60920.1	4.42598	10.7313	1.27776
LOC_Os09g24330.1	13.1243	50.6283	1.94771		LOC_Os06g38120.1	2.88215	0.001	-11.4929		LOC_Os06g40330.1	4.52056	10.9607	1.27776
LOC_Os03g61260.1	5.08559	19.6107	1.94715		LOC_Os12g16210.1	2.66562	0.001	-11.3803		LOC_Os03g05480.1	5.12926	12.4365	1.27776
LOC_Os10g38080.1	0.97311	3.75244	1.94715		LOC_Os05g36994.1	2.61035	0.001	-11.35		LOC_Os06g22870.1	5.9926	14.5298	1.27776
LOC_Os12g39120.1	2.59981	10.0252	1.94715		LOC_Os12g24780.1	2.50622	0.001	-11.2913		LOC_Os01g34350.1	6.35769	15.3949	1.27588
LOC_Os01g11160.1	20.4655	78.883	1.94652		LOC_Os11g15670.1	2.50481	0.001	-11.2905		LOC_Os03g39820.1	27.9909	67.7582	1.27544
LOC_Os06g08110.1	2.76367	10.6212	1.94229		LOC_Os08g27980.1	2.46964	0.001	-11.2701		LOC_Os11g36340.1	12.6094	30.4903	1.27385
LOC_Os11g09020.1	13.2076	50.7587	1.94229		LOC_Os02g26500.1	2.45577	0.001	-11.262		LOC_Os03g27190.1	26.96	65.1259	1.27241
LOC_Os02g40460.1	6.24916	24.0164	1.94229		LOC_Os05g48170.1	2.38433	0.001	-11.2194		LOC_Os05g18730.1	3.52881	8.52327	1.27222
LOC_Os01g06660.1	3.95118	15.1703	1.94089		LOC_Os02g21810.1	2.21588	0.001	-11.1137		LOC_Os09g36000.1	7.86394	18.9941	1.27222
LOC_Os03g29770.1	69.833	268.097	1.94077		LOC_Os08g09520.1	2.21491	0.001	-11.113		LOC_Os01g15520.1	11.3598	27.421	1.27134
LOC_Os03g60620.1	66.7744	256.346	1.94073		LOC_Os05g25570.1	2.20003	0.001	-11.1033		LOC_Os12g31380.1	33.9552	81.8714	1.26973
LOC_Os01g45990.1	7.33803	28.1516	1.93975		LOC_Os04g42120.1	2.18728	0.001	-11.0949		LOC_Os08g32440.1	8.45004	20.3724	1.26959
LOC_Os04g57560.1	25.6254	98.2444	1.9388		LOC_Os06g38650.1	2.08645	0.001	-11.0268		LOC_Os04g36730.1	11.0345	26.5647	1.26749
LOC_Os05g14360.1	1.95629	7.49798	1.93838		LOC_Os02g11110.1	2.07481	0.001	-11.0188		LOC_Os08g06250.1	49.4978	119.057	1.26622
LOC_Os04g33240.1	3.39059	12.9665	1.93518		LOC_Os07g34370.1	2.06772	0.001	-11.0138		LOC_Os03g07994.1	7.22125	17.3592	1.26538
LOC_Os05g03740.1	2.76155	10.5609	1.93518		LOC_Os03g42690.1	1.7678	0.001	-10.7877		LOC_Os02g42190.1	3.12978	7.5237	1.26538
LOC_Os07g31280.2	2.20754	8.4422	1.93518		LOC_Os08g23280.1	1.6484	0.001	-10.6868		LOC_Os03g60170.1	15.3899	36.9749	1.26456
LOC_Os07g29240.1	44.305	169.403	1.93492		LOC_Os12g24790.1	1.62994	0.001	-10.6706		LOC_Os02g07890.2	36.1579	86.8224	1.26376
LOC_Os05g11428.1	1.40264	5.35412	1.93251		LOC_Os01g40820.1	1.51638	0.001	-10.5664		LOC_Os03g48170.1	15.5193	37.2341	1.26256
LOC_Os06g43550.1	2.19482	8.37801	1.93251		LOC_Os06g35780.1	1.43851	0.001	-10.4904		LOC_Os11g01074.2	4.80514	11.5186	1.26131
LOC_Os07g15270.1	1.28984	4.92353	1.93251		LOC_Os07g05440.1	1.36425	0.001	-10.4139		LOC_Os05g50560.1	8.28482	19.8396	1.25984
LOC_Os08g43490.1	4.37247	16.6905	1.93251		LOC_Os11g38750.1	1.347	0.001	-10.3955		LOC_Os06g51430.1	8.02249	19.2114	1.25984
LOC_Os04g34270.1	2.94102	11.2088	1.93024		LOC_Os11g45240.1	1.18936	0.001	-10.216		LOC_Os01g44170.1	5.72192	13.7022	1.25984
LOC_Os01g06876.1	3.92544	14.9606	1.93024		LOC_Os09g36540.1	0.96129	0.001	-9.90883		LOC_Os03g24040.1	5.47281	13.1057	1.25984
LOC_Os04g59494.1	1.23628	4.70535	1.92829		LOC_Os08g13080.1	0.907344	0.001	-9.82551		LOC_Os10g37210.1	25.2188	60.3563	1.259
LOC_Os05g34980.1	4.95613	18.8412	1.92661		LOC_Os12g14440.1	1005.51	1.50919	-9.37993		LOC_Os09g04384.1	8.7401	20.8972	1.25759
LOC_Os03g21400.1	4.21912	16.0085	1.92382		LOC_Os05g03500.1	131.637	0.279173	-8.88119		ChrSy.fgenesh.mRNA.69	4.50511	10.7649	1.2567
LOC_Os07g34650.1	9.69527	36.7476	1.9223		LOC_Os03g56930.1	93.5666	0.218692	-8.74095		LOC_Os05g05130.1	12.5534	29.9541	1.25468
LOC_Os03g54040.1	12.0314	45.5806	1.92162		LOC_Os12g27220.1	266.047	0.686615	-8.59797		LOC_Os01g68680.1	13.6931	32.667	1.25439
LOC_Os04g38480.1	15.7461	59.6089	1.92053		LOC_Os09g10340.1	880.496	3.18888	-8.10912		LOC_Os04g41160.1	16.7549	39.9453	1.25344
LOC_Os08g41400.1	1.68846	6.38877	1.91983		LOC_Os01g19020.1	56.6492	0.214537	-8.04469		LOC_Os02g57050.1	14.912	35.5416	1.25304
LOC_Os03g01530.1	5.26293	19.8552	1.91558		LOC_Os08g07080.1	468.807	2.49627	-7.55308		LOC_Os05g10690.1	14.4836	34.5114	1.25265
LOC_Os03g50510.1	22.2829	84.0257	1.91489		LOC_Os07g01960.1	431.614	2.49883	-7.43235		LOC_Os12g25180.1	83.1414	197.989	1.25178
LOC_Os12g36880.1	9.92232	37.4115	1.91473		LOC_Os03g50670.1	11.1311	0.0700821	-7.31133		LOC_Os06g01950.1	30.3587	72.2626	1.25114
LOC_Os02g15540.1	39.025	146.877	1.91214		LOC_Os10g40720.1	66.4466	0.45535	-7.18908		LOC_Os12g33180.1	28.6908	68.2876	1.25103
LOC_Os05g27100.1	40.2947	151.63	1.9119		LOC_Os03g09020.1	28.2227	0.281493	-6.64761		LOC_Os07g44970.1	36.5158	86.9102	1.251
LOC_Os06g45370.1	9.1863	34.5546	1.91132		LOC_Os12g12130.1	26.9082	0.274728	-6.61389		LOC_Os07g37990.1	26.6001	63.2349	1.24929
LOC_Os03g31510.1	104.754	392.776	1.9067		LOC_Os12g37350.1	82.9817	0.901277	-6.52468		LOC_Os10g35390.1	11.0418	26.2213	1.24777
LOC_Os03g58610.1	1.89969	7.10347	1.90276		LOC_Os05g03210.1	15.6501	0.171364	-6.51297		LOC_Os03g54920.1	40.115	95.2451	1.2475
LOC_Os02g12750.1	3.0693	11.477	1.90276		LOC_Os12g37260.1	1880.27	21.0312	-6.48227		LOC_Os05g03320.1	18.694	44.3771	1.24724
LOC_Os07g09710.1	1.41515	5.29164	1.90276		LOC_Os12g28015.1	86.7431	0.981826	-6.46514		LOC_Os03g60800.1	7.92802	18.8126	1.24667
LOC_Os06g04790.1	3.5066	13.1121	1.90276		LOC_Os06g47530.1	8.52892	0.10108	-6.39879		LOC_Os09g26400.1	86.8926	206.185	1.24663
LOC_Os06g23114.1	1.18062	4.41466	1.90276		LOC_Os07g35979.1	14.4277	0.179433	-6.32925		LOC_Os08g38570.1	9.81694	23.2938	1.2466
LOC_Os04g45170.1	1.47079	5.49968	1.90276		LOC_Os01g58100.1	53.2398	0.705688	-6.23733		LOC_Os04g57870.1	10.5721	25.0796	1.24625
LOC_Os01g13000.1	1.57712	5.89729	1.90276		LOC_Os03g58320.1	60.3944	0.878551	-6.10315		LOC_Os05g32590.1	6.49412	15.3959	1.24534
LOC_Os01g10950.1	2.69071	10.0613	1.90276		LOC_Os09g25880.1	11.719	0.173609	-6.07687		LOC_Os01g72880.1	5.19183	12.3085	1.24534
LOC_Os06g01850.1	207.867	774.39	1.8974		LOC_Os11g34270.1	4.77591	0.076367	-5.96668		LOC_Os03g07440.1	14.3936	34.1236	1.24534
LOC_Os01g66000.1	33.8517	126.098	1.89724		LOC_Os03g03724.1	25.3597	0.425778	-5.89629		LOC_Os10g41340.1	49.2995	116.831	1.24477
LOC_Os04g01520.1	15.9554	59.298	1.89393		LOC_Os09g17920.1	15.3373	0.264863	-5.85565		LOC_Os03g15600.1	13.8613	32.846	1.24465
LOC_Os03g51080.1	20.0088	74.26	1.89195		LOC_Os01g60770.1	12.9537	0.224987	-5.84738		LOC_Os01g03510.1	8.8118	20.8338	1.24142
LOC_Os01g03940.1	9.15406	33.9621	1.89144		LOC_Os12g25490.1	12.524	0.229388	-5.77076		LOC_Os05g41530.1	10.423	24.5941	1.23854
LOC_Os04g45970.1	13.963	51.7764	1.89069		LOC_Os05g12040.1	37.8503	0.709382	-5.7376		LOC_Os07g34730.1	40.4811	95.5047	1.23832
LOC_Os07g49520.1	10.3812	38.4836	1.89027		LOC_Os01g57250.1	12.0054	0.228186	-5.71732		LOC_Os03g37130.1	95.8747	226.143	1.23801
LOC_Os05g46520.1	28.5035	105.603	1.88944		LOC_Os06g49350.1	2.27299	0.045795	-5.63326		LOC_Os03g48140.1	24.0179	56.6248	1.23732
LOC_Os07g46960.1	42.0404	155.516	1.88722		LOC_Os02g44920.1	10.9886	0.221392	-5.63326		LOC_Os07g43330.1	74.4761	175.546	1.237
LOC_Os02g57010.1	15.9998	59.1678	1.88676		LOC_Os06g33040.1	10.1045	0.205637	-5.61876		LOC_Os01g61640.1	24.4087	57.5101	1.23642
LOC_Os01g40070.1	35.4595	131.128	1.88674		LOC_Os05g49300.1	121.112	2.49627	-5.60043		LOC_Os08g20670.1	13.9913	32.9464	1.23559
LOC_Os04g30930.1	1.61044	5.92778	1.88004		LOC_Os09g19510.1	21.3644	0.443751	-5.58932		LOC_Os08g44050.2	4.40099	10.3588	1.23495
LOC_Os10g04060.1	1.19362	4.38357	1.87676		LOC_Os06g29630.1	6.60876	0.138697	-5.57437		LOC_Os01g71620.1	6.9788	16.4082	1.23337
LOC_Os01g65520.1	8.75752	32.162	1.87676		LOC_Os11g38580.1	86.2385	1.83313	-5.55595		LOC_Os03g26000.1	4.01554	9.44116	1.23337
LOC_Os12g36640.2	8.38877	30.7144	1.87239		LOC_Os06g50950.1	17.4034	0.389594	-5.48126		LOC_Os03g01100.1	18.6749	43.8709	1.23217
LOC_Os01g44430.1	5.3932	19.7083	1.86959		LOC_Os02g43460.1	9.31696	0.211706	-5.45972		LOC_Os03g02560.1	18.7402	43.9883	1.23099
LOC_Os01g44394.1	4.94452	18.0687	1.86959		LOC_Os04g36580.1	3.15007	0.0737974	-5.41567		LOC_Os01g72340.1	36.0251	84.551	1.23082
LOC_Os04g59480.1	9.1863	33.5549	1.86897		LOC_Os08g35420.1	11.4921	0.275639	-5.38172		LOC_Os01g04280.1	6.97295	16.3641	1.23069
LOC_Os03g18360.1	4.76078	17.378	1.86799		LOC_Os08g30250.1	8.52468	0.204465	-5.38172		LOC_Os02g48840.1	16.8126	39.432	1.22983
LOC_Os11g03580.1	9.03275	32.9024	1.86496		LOC_Os08g10770.1	9.57822	0.229734	-5.38172		LOC_Os06g09890.5	4.07577	9.55282	1.22885
LOC_Os06g02580.1	18.7762	68.3619	1.86428		LOC_Os06g01250.1	5.62706	0.138257	-5.34696		LOC_Os02g03370.1	17.8015	41.7233	1.22885
LOC_Os08g41820.1	8.02388	29.1998	1.86359		LOC_Os05g48900.1	18.5971	0.486603	-5.25619		LOC_Os01g16430.1	46.1674	108.097	1.22738
LOC_Os04g39420.1	5.11264	18.6055	1.86359		LOC_Os06g16780.1	18.1671	0.481607	-5.23733		LOC_Os11g03760.1	28.0682	65.7176	1.22735
LOC_Os11g12810.1	21.7809	79.2003	1.86244		LOC_Os05g12320.1	14.6122	0.387366	-5.23733		LOC_Os01g12880.1	79.6266	186.42	1.22723
LOC_Os01g61380.1	1.66573	6.05562	1.86212		LOC_Os12g29830.1	16.4422	0.447661	-5.19886		LOC_Os03g02720.1	4.50984	10.5576	1.22714
LOC_Os05g20320.1	2.46433	8.95886	1.86212		LOC_Os12g41720.1	6.55572	0.178488	-5.19886		LOC_Os07g45000.1	40.1509	93.9554	1.22654
LOC_Os01g47900.1	2.0957	7.61871	1.86212		LOC_Os07g38630.1	55.8694	1.56337	-5.15933		LOC_Os03g06490.1	4.96923	11.6278	1.22648
LOC_Os06g34570.1	1.48458	5.39706	1.86212		LOC_Os05g13580.1	136.064	3.84025	-5.14694		LOC_Os02g03690.1	4.40229	10.3012	1.22648
LOC_Os04g44900.1	6.37438	23.1205	1.85882		LOC_Os11g02630.1	9.53265	0.286654	-5.05549		LOC_Os06g11380.1	31.2709	73.0645	1.22435
LOC_Os04g39980.1	10.1176	36.6504	1.85695		LOC_Os05g03060.1	8.9796	0.270024	-5.05549		LOC_Os06g23460.1	28.989	67.7061	1.22378
LOC_Os01g16980.1	7.32839	26.5465	1.85695		LOC_Os06g24180.1	5.80282	0.177139	-5.0338		LOC_Os08g35210.1	5.06295	11.8211	1.22332
LOC_Os04g44950.1	42.5581	153.816	1.8537		LOC_Os05g34170.2	5.27279	0.160959	-5.0338		LOC_Os06g48620.1	6.88874	16.084	1.22332
LOC_Os01g03310.1	114.551	413.615	1.85229		LOC_Os10g27420.1	63.0958	1.96176	-5.00733		LOC_Os03g55920.1	4.41146	10.3	1.22332
LOC_Os05g02070.3	12.5428	45.2838	1.85213		LOC_Os11g14810.1	212.632	6.8141	-4.96369		LOC_Os03g59020.1	58.6239	136.747	1.22195
LOC_Os03g24020.1	36.1319	129.911	1.84618		LOC_Os01g42520.1	14.6562	0.486733	-4.91224		LOC_Os08g45080.1	102.6	239.321	1.22192
LOC_Os02g32590.1	6.77521	24.3492	1.84553		LOC_Os11g09820.1	25.7398	0.864317	-4.89629		LOC_Os07g06660.1	227.122	529.358	1.22077
LOC_Os01g59100.1	3.93477	14.1247	1.84386		LOC_Os12g37320.2	17.3214	0.601692	-4.84738		LOC_Os08g36590.1	9.24213	21.5402	1.22073
LOC_Os11g37520.1	23.5448	84.427	1.84229		LOC_Os04g52250.1	20.1983	0.701627	-4.84738		LOC_Os11g34920.1	3.97827	9.27195	1.22073
LOC_Os05g41900.2	2.39789	8.59278	1.84136		LOC_Os12g36720.1	4.96108	0.175356	-4.82229		LOC_Os02g44642.1	9.02159	21.006	1.21935
LOC_Os05g24650.1	80.0092	286.159	1.83858		LOC_Os10g02990.1	4.49048	0.161556	-4.79676		LOC_Os02g02050.1	17.6601	41.1171	1.21925
LOC_Os11g47441.1	4.55167	16.2691	1.83766		LOC_Os12g18729.5	4.90935	0.176626	-4.79676		LOC_Os02g39180.1	65.1168	151.137	1.21475
LOC_Os04g32620.1	2.87399	10.2725	1.83766		LOC_Os03g54130.1	11.2159	0.410859	-4.77076		LOC_Os06g46240.1	10.0423	23.3008	1.21429
LOC_Os02g15750.1	32.0932	114.693	1.83743		LOC_Os08g33740.1	114.812	4.35699	-4.7198		LOC_Os08g25720.1	29.8529	69.2597	1.21415
LOC_Os07g44890.1	2.69111	9.6054	1.83564		LOC_Os02g19470.1	2.92284	0.113246	-4.68984		LOC_Os02g09510.1	29.0315	67.3215	1.21345
LOC_Os01g47350.1	12.9582	46.2333	1.83507		LOC_Os07g10810.1	6.83604	0.264863	-4.68984		LOC_Os06g05870.2	6.47224	15.0059	1.21319
LOC_Os04g59130.1	52.1922	186.156	1.83461		LOC_Os09g27744.1	8.22182	0.318555	-4.68984		LOC_Os08g33190.1	12.8231	29.7095	1.21217
LOC_Os03g55776.1	83.3529	296.598	1.83121		LOC_Os12g02640.1	10.2925	0.403963	-4.67123		LOC_Os02g24354.1	72.9398	168.734	1.20998
LOC_Os11g07270.1	1.4783	5.25139	1.82876		LOC_Os12g02470.1	43.3587	1.78279	-4.60411		LOC_Os07g09400.1	19.1024	44.1785	1.20959
LOC_Os03g14500.1	2.69813	9.58458	1.82876		LOC_Os04g32800.1	13.4625	0.565073	-4.57437		LOC_Os04g58640.1	64.4033	148.754	1.20772
LOC_Os06g11130.1	2.08913	7.42125	1.82876		LOC_Os08g34300.1	5.02052	0.210731	-4.57437		LOC_Os06g05790.1	4.48572	10.3583	1.20737
LOC_Os11g01600.2	2.59851	9.23073	1.82876		LOC_Os06g21890.1	4.15267	0.174304	-4.57437		LOC_Os02g04950.1	5.34332	12.3386	1.20737
LOC_Os08g32850.1	1.55886	5.53756	1.82876		LOC_Os05g11260.2	39.4991	1.66423	-4.56889		LOC_Os06g11370.1	19.651	45.342	1.20624
LOC_Os05g19380.1	10.8916	38.6508	1.82728		LOC_Os04g27790.1	58.9838	2.53519	-4.54015		LOC_Os07g36780.1	7.62742	17.5965	1.20602
LOC_Os09g39620.1	5.5681	19.756	1.82703		LOC_Os09g19280.1	4.83361	0.211706	-4.51297		LOC_Os04g53860.1	15.5025	35.7643	1.20602
LOC_Os12g03880.1	6.15309	21.8097	1.82559		LOC_Os09g09040.1	11.1545	0.488553	-4.51297		LOC_Os03g31010.1	46.0762	106.225	1.20503
LOC_Os05g42180.1	6.03914	21.3274	1.8203		LOC_Os11g44800.1	4.54928	0.199253	-4.51297		LOC_Os08g02850.1	21.0638	48.5579	1.20494
LOC_Os07g40860.1	5.12668	18.105	1.8203		LOC_Os07g18874.1	2.92454	0.128091	-4.51297		LOC_Os06g03990.1	73.0564	168.387	1.2047
LOC_Os02g56250.1	38.7493	136.811	1.81995		LOC_Os10g16880.1	11.3213	0.501307	-4.4972		LOC_Os06g02540.1	5.36112	12.3513	1.20405
LOC_Os03g25500.1	38.3452	135.343	1.8195		LOC_Os05g35444.1	15.7692	0.713951	-4.46514		LOC_Os12g29710.1	1.91829	4.41946	1.20405
LOC_Os12g36680.1	4.05691	14.2947	1.81703		LOC_Os05g49240.1	10.2113	0.467572	-4.44884		LOC_Os08g11470.1	28.2855	65.1411	1.20351
LOC_Os04g01310.1	1.53716	5.41624	1.81703		LOC_Os07g27030.1	7.86971	0.360351	-4.44884		LOC_Os12g32992.1	26.2677	60.446	1.20236
[truncated: 2,946 more rows]
