# Supplementary material for: Combined analysis and miRNA expression profiles of the flowering related genes in common wild rice (oryza rufipogon Griff.)
Source: Genes Genomics. 2018 Apr 21;40(8):835–45. doi: 10.1007/s13258-018-0688-y (PMC6060991; doi:10.1007/s13258-018-0688-y)
Supplement: Supplementary file 3 — Supplementary material 3. Table S3 The miRNAs negatively correlated with their target genes from two databases (CWRT-V1 and CWRT-F2). (XLSX 17 KB) [file 13258_2018_688_MOESM3_ESM.xlsx]

## Sheet: Sheet1
Combined analysis of transcriptome and miRNAs expression profiles of the early flowering related genes in common wild rice (Oryza rufipogon Griff.)
Jingwen Zhang1†, Yan Long1†, Jiao Wang1†, Mande Xue1, Zhiqiang Zhao2, Ke Huang2, Qianhua Yuan2*, Xinwu Pei1*
Correspondence:Xinwu Pei, peixinwu@caas.cn; Qianhua Yuan, qhyuan@163.com
Supplementary Table S3 The miRNAs negatively correlated with their target genes from two databases(CWRT-V1 and CWRT-F2)
miRNAs		Target genes
miRNA ID	up/down: CWRT-F2/CWRT-V1up/down	targetGene-Interaction	up/down: CWRT-F2/CWRT-V1 up/down	target gene description
osa-miR156l	up	LOC_Os02g34860.1	down	| cDNA|Regulator of chromosome condensation domain containing protein, expressed
osa-miR156l	up	LOC_Os03g26044.1	down	| cDNA|CSLA5 - cellulose synthase-like family A; mannan synthase, expressed
osa-miR156l	up	LOC_Os09g31970.1	down	| cDNA|3-hydroxy-3-methylglutaryl-coenzyme A reductase, putative, expressed
osa-miR156l	up	LOC_Os04g34570.1	down	| cDNA|expressed protein
osa-miR156l	up	LOC_Os01g06550.1	down	| cDNA|NF-X1-type zinc finger protein, putative, expressed
osa-miR156l	up	LOC_Os07g29224.1	down	| cDNA|expressed protein
osa-miR156l	up	LOC_Os03g24960.1	down	| cDNA|ulp1 protease family, C-terminal catalytic domain containing protein, expressed
osa-miR156l	up	LOC_Os06g05790.1	down	| cDNA|transferase family domain containing protein, expressed
osa-miR160f	down	LOC_Os04g43910.1	up	| cDNA|auxin response factor, putative, expressed
osa-miR160f	down	LOC_Os06g49840.1	up	| cDNA|OsMADS16 - MADS-box family gene with MIKCc type-box, expressed
osa-miR160f	down	LOC_Os02g39080.1	up	| cDNA|expressed protein
osa-miR160f	down	LOC_Os10g31864.1	up	| cDNA|expressed protein
osa-miR164a	down	LOC_Os05g18604.1	up	| cDNA|OsSCP28 - Putative Serine Carboxypeptidase homologue, expressed
osa-miR164a	down	LOC_Os08g10080.1	up	| cDNA|no apical meristem protein, putative, expressed
osa-miR164a	down	LOC_Os01g62660.1	up	| cDNA|MYB family transcription factor, putative, expressed
osa-miR164a	down	LOC_Os12g05260.1	up	| cDNA|phytosulfokines precursor, putative, expressed
osa-miR164a	down	LOC_Os09g08130.2	up	| cDNA|indole-3-glycerol phosphate synthase, chloroplast precursor, putative, expressed
osa-miR164a	down	LOC_Os02g19924.1	up	| cDNA|aminotransferase, classes I and II, domain containing protein, expressed
osa-miR164a	down	LOC_Os06g46270.1	up	| cDNA|no apical meristem protein, putative, expressed
osa-miR164a	down	LOC_Os06g49660.1	up	| cDNA|transferase family protein, putative, expressed
osa-miR164a	down	LOC_Os09g37700.1	up	| cDNA|proteophosphoglycan ppg4, putative, expressed
osa-miR164a	down	LOC_Os04g38720.1	up	| cDNA|no apical meristem protein, putative, expressed
osa-miR164a	down	LOC_Os12g41680.1	up	| cDNA|No apical meristem protein, putative, expressed
osa-miR164b	down	LOC_Os12g05260.1	up	| cDNA|phytosulfokines precursor, putative, expressed
osa-miR164b	down	LOC_Os06g46270.1	up	| cDNA|no apical meristem protein, putative, expressed
osa-miR164b	down	LOC_Os06g49660.1	up	| cDNA|transferase family protein, putative, expressed
osa-miR164b	down	LOC_Os04g38720.1	up	| cDNA|no apical meristem protein, putative, expressed
osa-miR164d	down	LOC_Os08g10080.1	up	| cDNA|no apical meristem protein, putative, expressed
osa-miR164d	down	LOC_Os12g05260.1	up	| cDNA|phytosulfokines precursor, putative, expressed
osa-miR164d	down	LOC_Os09g08130.2	up	| cDNA|indole-3-glycerol phosphate synthase, chloroplast precursor, putative, expressed
osa-miR164d	down	LOC_Os06g46270.1	up	| cDNA|no apical meristem protein, putative, expressed
osa-miR164d	down	LOC_Os06g49660.1	up	| cDNA|transferase family protein, putative, expressed
osa-miR164f	down	LOC_Os06g46270.1	up	| cDNA|no apical meristem protein, putative, expressed
osa-miR164f	down	LOC_Os12g41680.1	up	| cDNA|No apical meristem protein, putative, expressed
osa-miR164f	down	LOC_Os12g05260.1	up	| cDNA|phytosulfokines precursor, putative, expressed
osa-miR164f	down	LOC_Os04g41540.1	up	| cDNA|OsCML22 - Calmodulin-related calcium sensor protein, expressed
osa-miR166a	down	LOC_Os04g48290.1	up	| cDNA|MATE efflux family protein, putative, expressed
osa-miR166b	down	LOC_Os08g34740.1	up	| cDNA|SGT1 protein, putative, expressed
osa-miR166d	down	LOC_Os08g34740.1	up	| cDNA|SGT1 protein, putative, expressed
osa-miR166f	down	LOC_Os08g34740.1	up	| cDNA|SGT1 protein, putative, expressed
osa-miR166m	down	LOC_Os04g48290.1	up	| cDNA|MATE efflux family protein, putative, expressed
osa-miR167d	down	LOC_Os06g03830.1	up	| cDNA|retinol dehydrogenase, putative, expressed
osa-miR167f	down	LOC_Os06g03830.1	up	| cDNA|retinol dehydrogenase, putative, expressed
osa-miR167h	down	LOC_Os03g29240.1	up	| cDNA|PDI, putative, expressed
osa-miR172a	down	LOC_Os03g60430.2	up	| cDNA|AP2 domain containing protein, expressed
osa-miR172a	down	LOC_Os03g47650.1	up	| cDNA|ankyrin, putative, expressed
osa-miR172a	down	LOC_Os02g56320.1	up	| cDNA|glycogen synthase 1, putative, expressed
osa-miR172a	down	LOC_Os06g49500.3	up	| cDNA|integral membrane protein, putative, expressed
osa-miR172a	down	LOC_Os04g55560.4	up	| cDNA|AP2 domain containing protein, expressed
osa-miR172b	down	LOC_Os04g55560.2	up	| cDNA|AP2 domain containing protein, expressed
osa-miR172d	down	LOC_Os06g06050.1	up	| cDNA|OsFBL27 - F-box domain and LRR containing protein, expressed
osa-miR172d	down	LOC_Os04g05650.1	up	| cDNA|expressed protein
osa-miR2123c	down	LOC_Os02g49880.1	up	| cDNA|CCT/B-box zinc finger protein, putative, expressed
osa-miR390	down	LOC_Os02g10100.1	up	| cDNA|leucine-rich repeat receptor protein kinase EXS precursor, putative, expressed
osa-miR390	down	LOC_Os06g03970.1	up	| cDNA|receptor-like protein kinase 5 precursor, putative, expressed
osa-miR390	down	LOC_Os01g33110.1	up	| cDNA|receptor-like protein kinase 5 precursor, putative, expressed
osa-miR390	down	LOC_Os02g10100.1	up	| cDNA|leucine-rich repeat receptor protein kinase EXS precursor, putative, expressed
osa-miR390	down	LOC_Os05g33160.1	up	| cDNA|inactive receptor kinase At1g27190 precursor, putative, expressed
osa-miR390	down	LOC_Os06g03970.1	up	| cDNA|receptor-like protein kinase 5 precursor, putative, expressed
osa-miR390	down	LOC_Os04g45170.1	up	| cDNA|leucine-rich repeat family protein, putative, expressed
osa-miR408	down	LOC_Os03g15600.1	up	| cDNA|expressed protein
osa-miR408	down	LOC_Os09g36860.1	up	| cDNA|acyl carrier protein, putative, expressed
osa-miR408	down	LOC_Os08g37670.1	up	| cDNA|plastocyanin-like domain containing protein, putative, expressed
osa-miR408	down	LOC_Os01g54430.1	up	| cDNA|plastocyanin-like domain containing protein, putative, expressed
osa-miR5161	down	LOC_Os05g47560.1	up	| cDNA|serine/threonine-protein kinase SNT7, chloroplast precursor, putative, expressed
osa-miR5161	down	LOC_Os05g03884.1	up	| cDNA|homeobox protein knotted-1-like 6, putative, expressed
osa-miR5161	down	LOC_Os11g01074.1	up	| cDNA|RNase P subunit p30, putative, expressed
osa-miR5161	down	LOC_Os03g64320.1	up	| cDNA|expressed protein
osa-miR530-5p	up	LOC_Os04g56980.1	down	| cDNA|SWIB/MDM2 domain containing protein, expressed
osa-miR530-5p	up	LOC_Os03g17570.6	down	| cDNA|response regulator receiver domain containing protein, expressed
osa-miR530-5p	up	LOC_Os04g02880.1	down	| cDNA|expressed protein
osa-miR818b	down	LOC_Os01g10580.1	up	| cDNA|B-box zinc finger family protein, putative, expressed
osa-miR818b	down	LOC_Os10g11200.1	up	| cDNA|aminotransferase, classes I and II, domain containing protein, expressed
osa-miR818b	down	LOC_Os02g54640.1	up	| cDNA|glutamate receptor, putative, expressed
osa-miR818b	down	LOC_Os05g03640.1	up	| cDNA|flavonol synthase/flavanone 3-hydroxylase, putative, expressed
oru-miR135	up	LOC_Os05g27930.1	down	| cDNA|AP2 domain containing protein, expressed
oru-miR135	up	LOC_Os01g67240.1	down	| cDNA|formin-like protein 1 precursor, putative, expressed
oru-miR135	up	LOC_Os03g41080.1	down	| cDNA|seed maturation protein PM23, putative, expressed
oru-miR135	up	LOC_Os07g38800.1	down	| cDNA|lectin-like receptor kinase, putative, expressed
oru-miR135	up	LOC_Os08g23180.1	down	| cDNA|fasciclin-like arabinogalactan protein 8 precursor, putative, expressed
oru-miR135	up	LOC_Os11g45740.1	down	| cDNA|MYB family transcription factor, putative, expressed
oru-miR139	up	LOC_Os01g10580.1	down	| cDNA|B-box zinc finger family protein, putative, expressed
oru-miR139	up	LOC_Os01g13760.1	down	| cDNA|dnaJ domain containing protein, expressed
oru-miR139	up	LOC_Os01g32130.1	down	| cDNA|expressed protein
oru-miR177	up	LOC_Os09g39462.1	down	| cDNA|nucleic acid binding protein, putative, expressed
oru-miR180	up	LOC_Os06g24070.1	down	| cDNA|myb-like DNA-binding domain containing protein, expressed
oru-miR180	up	LOC_Os01g31890.1	down	| cDNA|transposon protein, putative, unclassified, expressed
oru-miR180	up	LOC_Os01g31940.1	down	| cDNA|purine permease, putative, expressed
oru-miR180	up	LOC_Os01g55450.1	down	| cDNA|CAMK_KIN1/SNF1/Nim1_like.11 - CAMK includes calcium/calmodulin depedent protein kinases, expressed
oru-miR180	up	LOC_Os02g47510.1	down	| cDNA|9-cis-epoxycarotenoid dioxygenase 1, chloroplast precursor, putative, expressed
oru-miR180	up	LOC_Os01g26000.1	down	| cDNA|expressed protein
oru-miR4	down	LOC_Os05g31530.1	up	| cDNA|disease resistance protein RGA4, putative, expressed
oru-miR4	down	LOC_Os09g39410.1	up	| cDNA|male sterility protein, putative, expressed
